# Supplementary material for: Acridine–benzene-1,3,5-tricarb­oxy­lic acid (3/1)
Source: Acta Crystallogr Sect E Struct Rep Online. 2010 Dec 15;67(Pt 1):o126. doi: 10.1107/S1600536810050233 (PMC3050414; doi:10.1107/S1600536810050233)
Supplement: Supplementary file 1 [file e-67-0o126-sup1.cif]

##############################################################################
###                                                                        ###
###        Electronic paper (Acta Crystallographica Section E)             ###
###                                                                        ###
##############################################################################
#                                                                            #
# This CIF contains the data in a paper accepted for publication in Acta     #
# Crystallographica Section E. It conforms to the requirements of Notes      #
# for Authors for Section E, and has been peer reviewed under the auspices   #
# of the IUCr Commission on Journals.                                        #
#                                                                            #
# Full details of the Crystallographic Information File format               #
# are given in the paper "The Crystallographic Information File (CIF):       #
# a New Standard Archive File for Crystallography" by S. R. Hall, F. H.      #
# Allen and I. D. Brown [Acta Cryst. (1991), A47, 655-685].                  #
#                                                                            #
# The current version of the core CIF dictionary is obtainable from          #
# ftp://ftp.iucr.org/pub/cif_core.dic. The current version number is 2.4.    #
#                                                                            #
# Software is freely available for graphical display of the structure(s) in  #
# this CIF.  For information consult the CIF home page http://www.iucr.org/  #
# cif/home.html                                                              #
#                                                                            #
# This file may be used for bona fide research purposes within the           #
# scientific community so long as proper attribution is given to the journal # 
# article from which it was obtained.                                        #
#                                                                            #
##############################################################################
                                             
data_I
_audit_creation_method     SHELXL-97
_chemical_name_systematic
;
Acridine--benzene-1,3,5-tricarboxylic acid (3/1)
;
_chemical_name_common     ?
_chemical_formula_moiety     '3(C13 H9 N), C9 H6 O6'
_chemical_formula_sum     'C48 H33 N3 O6'
_chemical_formula_iupac     '3C13 H9 N, C9 H6 O6'
_chemical_formula_weight     747.77
_chemical_melting_point     ?
_symmetry_cell_setting     triclinic
_symmetry_space_group_name_H-M     'P -1'
_symmetry_space_group_name_Hall     '-P 1'
loop_
    _symmetry_equiv_pos_as_xyz
    'x, y, z'
    '-x, -y, -z'
_cell_length_a     12.031(2)
_cell_length_b     13.113(3)
_cell_length_c     13.220(3)
_cell_angle_alpha     77.44(3)
_cell_angle_beta     71.43(3)
_cell_angle_gamma     72.23(3)
_cell_volume     1865.9(8)
_cell_formula_units_Z     2
_cell_measurement_reflns_used     7305
_cell_measurement_theta_min     2.14
_cell_measurement_theta_max     26.00
_cell_measurement_temperature     298(2)
_exptl_crystal_description     block
_exptl_crystal_colour     orange
_exptl_crystal_size_max     0.45
_exptl_crystal_size_mid     0.3
_exptl_crystal_size_min     0.2
_exptl_crystal_density_diffrn     1.331
_exptl_crystal_density_meas     ?
_exptl_crystal_density_method     'not measured'
_exptl_crystal_F_000     780
_exptl_absorpt_coefficient_mu     0.089
_exptl_absorpt_correction_type     numerical
_exptl_absorpt_process_details     '(X-RED and X-SHAPE; Stoe & Cie, 2005)'
_exptl_absorpt_correction_T_min     0.964
_exptl_absorpt_correction_T_max     0.980
_exptl_special_details
;
;
_diffrn_ambient_temperature     298(2)
_diffrn_radiation_type     MoK\a
_diffrn_radiation_wavelength     0.71073
_diffrn_radiation_source     'fine-focus sealed tube'
_diffrn_radiation_monochromator     graphite
_diffrn_measurement_device_type     'Stoe IPDS II'
_diffrn_measurement_method     \f
_diffrn_detector_area_resol_mean     '0.15 mm'
_diffrn_reflns_number     15233
_diffrn_reflns_av_R_equivalents     0.0878
_diffrn_reflns_av_sigmaI/netI     0.0862
_diffrn_reflns_theta_min     2.14
_diffrn_reflns_theta_max     26.00
_diffrn_reflns_theta_full     26.00
_diffrn_measured_fraction_theta_max     0.997
_diffrn_measured_fraction_theta_full     0.997
_diffrn_reflns_limit_h_min     -14
_diffrn_reflns_limit_h_max     14
_diffrn_reflns_limit_k_min     -16
_diffrn_reflns_limit_k_max     16
_diffrn_reflns_limit_l_min     -16
_diffrn_reflns_limit_l_max     15
_diffrn_standards_number     ?
_diffrn_standards_interval_count     ?
_diffrn_standards_interval_time     ?
_diffrn_standards_decay_%     ?
_refine_special_details
;
Refinement of <i>F</i>^2^ against ALL reflections. The weighted <i>R</i>-factor
<i>wR</i> and goodness of fit <i>S</i> are based on <i>F</i>^2^, conventional
<i>R</i>-factors <i>R</i> are based on <i>F</i>, with <i>F</i> set to zero for
negative <i>F</i>^2^. The threshold expression of <i>F</i>^2^ >
\s(<i>F</i>^2^) is used only for calculating <i>R</i>-factors(gt) <i>etc</i>.
and is not relevant to the choice of reflections for refinement.
<i>R</i>-factors based on <i>F</i>^2^ are statistically about twice as large
as those based on <i>F</i>, and <i>R</i>- factors based on ALL data will be
even larger.
;
_reflns_number_total     7305
_reflns_number_gt     3826
_reflns_threshold_expression     I>2sigma(I)
_refine_ls_structure_factor_coef     Fsqd
_refine_ls_matrix_type     full
_refine_ls_R_factor_all     0.1256
_refine_ls_R_factor_gt     0.0592
_refine_ls_wR_factor_gt     0.1501
_refine_ls_wR_factor_ref     0.2184
_refine_ls_goodness_of_fit_ref     0.948
_refine_ls_restrained_S_all     0.948
_refine_ls_number_reflns     7305
_refine_ls_number_parameters     526
_refine_ls_number_restraints     0
_refine_ls_hydrogen_treatment     mixed
_refine_ls_weighting_scheme     calc
_refine_ls_weighting_details
                 'calc w=1/[\s^2^(Fo^2^)+(0.1227P)^2^] where P=(Fo^2^+2Fc^2^)/3'
_atom_sites_solution_hydrogens     geom
_atom_sites_solution_primary     direct
_atom_sites_solution_secondary     difmap
_refine_ls_shift/su_max     0.001
_refine_ls_shift/su_mean     0.000
_refine_diff_density_max     0.321
_refine_diff_density_min     -0.335
_refine_ls_extinction_method     none
_refine_ls_extinction_coef     ?
loop_
    _atom_type_symbol
    _atom_type_description
    _atom_type_scat_dispersion_real
    _atom_type_scat_dispersion_imag
    _atom_type_scat_source
    'C' 'C' 0.0033 0.0016
                         'International Tables Vol C Tables 4.2.6.8 and 6.1.1.4'
    'H' 'H' 0.0000 0.0000
                         'International Tables Vol C Tables 4.2.6.8 and 6.1.1.4'
    'N' 'N' 0.0061 0.0033
                         'International Tables Vol C Tables 4.2.6.8 and 6.1.1.4'
    'O' 'O' 0.0106 0.0060
                         'International Tables Vol C Tables 4.2.6.8 and 6.1.1.4'
_computing_data_collection     'X-AREA (Stoe & Cie, 2005)'
_computing_cell_refinement     'X-AREA (Stoe & Cie, 2005)'
_computing_data_reduction     'X-AREA (Stoe & Cie, 2005)'
_computing_structure_solution     'SHELXS97 (Sheldrick, 2008)'
_computing_structure_refinement     'SHELXL97 (Sheldrick, 2008)'
_computing_molecular_graphics     'ORTEP-3 for Windows (Farrugia, 1997)'
_computing_publication_material     'WinGX (Farrugia, 1999)'
loop_
    _atom_site_type_symbol
    _atom_site_label
    _atom_site_fract_x
    _atom_site_fract_y
    _atom_site_fract_z
    _atom_site_U_iso_or_equiv
    _atom_site_adp_type
    _atom_site_calc_flag
    _atom_site_refinement_flags
    _atom_site_occupancy
    _atom_site_disorder_assembly
    _atom_site_disorder_group
    C C1 0.1489(2) 0.0445(2) -0.0245(2) 0.0366(6) Uani d . 1 . .
    C C2 0.0715(3) 0.1475(3) -0.0249(2) 0.0401(7) Uani d . 1 . .
    H H2 0.0842 0.1982 -0.0859 0.048 Uiso calc R 1 . .
    C C3 -0.0247(2) 0.1761(2) 0.0643(2) 0.0373(7) Uani d . 1 . .
    C C4 -0.0432(3) 0.1001(3) 0.1548(2) 0.0401(7) Uani d . 1 . .
    H H4 -0.1069 0.1189 0.2151 0.048 Uiso calc R 1 . .
    C C5 0.0317(2) -0.0032(2) 0.1564(2) 0.0373(7) Uani d . 1 . .
    C C6 0.1281(2) -0.0312(2) 0.0661(2) 0.0356(6) Uani d . 1 . .
    H H6 0.1786 -0.1009 0.0668 0.043 Uiso calc R 1 . .
    C C7 0.2493(3) 0.0184(3) -0.1247(2) 0.0420(7) Uani d . 1 . .
    C C8 -0.1130(3) 0.2841(3) 0.0637(3) 0.0475(8) Uani d . 1 . .
    C C9 0.0045(3) -0.0833(3) 0.2553(2) 0.0441(7) Uani d . 1 . .
    C C10 0.5826(3) -0.0662(3) -0.3125(2) 0.0487(8) Uani d . 1 . .
    C C11 0.5902(3) -0.0260(4) -0.2253(3) 0.0663(11) Uani d . 1 . .
    H H11 0.5339 -0.0329 -0.1587 0.080 Uiso calc R 1 . .
    C C12 0.6791(4) 0.0227(4) -0.2379(4) 0.0787(12) Uani d . 1 . .
    H H12 0.6841 0.0483 -0.1795 0.094 Uiso calc R 1 . .
    C C13 0.7643(4) 0.0348(4) -0.3387(4) 0.0803(13) Uani d . 1 . .
    H H13 0.8239 0.0694 -0.3461 0.096 Uiso calc R 1 . .
    C C14 0.7611(3) -0.0025(3) -0.4240(3) 0.0653(10) Uani d . 1 . .
    H H14 0.8181 0.0066 -0.4897 0.078 Uiso calc R 1 . .
    C C15 0.6707(3) -0.0561(3) -0.4144(3) 0.0483(8) Uani d . 1 . .
    C C16 0.6635(3) -0.0974(3) -0.4987(3) 0.0517(9) Uani d . 1 . .
    H H16 0.7199 -0.0916 -0.5653 0.062 Uiso calc R 1 . .
    C C17 0.5721(3) -0.1480(3) -0.4846(2) 0.0479(8) Uani d . 1 . .
    C C18 0.5598(4) -0.1925(3) -0.5674(3) 0.0668(11) Uani d . 1 . .
    H H18 0.6151 -0.1898 -0.6350 0.080 Uiso calc R 1 . .
    C C19 0.4684(4) -0.2389(4) -0.5491(4) 0.0779(12) Uani d . 1 . .
    H H19 0.4611 -0.2674 -0.6046 0.094 Uiso calc R 1 . .
    C C20 0.3842(4) -0.2449(4) -0.4480(4) 0.0741(12) Uani d . 1 . .
    H H20 0.3231 -0.2791 -0.4369 0.089 Uiso calc R 1 . .
    C C21 0.3901(3) -0.2020(3) -0.3663(3) 0.0641(10) Uani d . 1 . .
    H H21 0.3317 -0.2043 -0.3004 0.077 Uiso calc R 1 . .
    C C22 0.4859(3) -0.1532(3) -0.3814(2) 0.0466(8) Uani d . 1 . .
    C C23 -0.3427(3) 0.4865(3) -0.1242(3) 0.0475(8) Uani d . 1 . .
    C C24 -0.2966(3) 0.3906(3) -0.1741(3) 0.0592(9) Uani d . 1 . .
    H H24 -0.2266 0.3405 -0.1626 0.071 Uiso calc R 1 . .
    C C25 -0.3548(4) 0.3724(4) -0.2383(3) 0.0709(11) Uani d . 1 . .
    H H25 -0.3227 0.3106 -0.2724 0.085 Uiso calc R 1 . .
    C C26 -0.4632(4) 0.4455(4) -0.2545(3) 0.0705(11) Uani d . 1 . .
    H H26 -0.5022 0.4309 -0.2981 0.085 Uiso calc R 1 . .
    C C27 -0.5107(3) 0.5364(3) -0.2070(3) 0.0610(10) Uani d . 1 . .
    H H27 -0.5827 0.5837 -0.2176 0.073 Uiso calc R 1 . .
    C C28 -0.4514(3) 0.5604(3) -0.1410(3) 0.0494(8) Uani d . 1 . .
    C C29 -0.4945(3) 0.6528(3) -0.0911(3) 0.0523(8) Uani d . 1 . .
    H H29 -0.5658 0.7025 -0.1000 0.063 Uiso calc R 1 . .
    C C30 -0.4323(3) 0.6719(3) -0.0280(3) 0.0509(8) Uani d . 1 . .
    C C31 -0.4709(4) 0.7652(3) 0.0253(3) 0.0649(10) Uani d . 1 . .
    H H31 -0.5416 0.8172 0.0183 0.078 Uiso calc R 1 . .
    C C32 -0.4067(4) 0.7791(4) 0.0856(4) 0.0781(13) Uani d . 1 . .
    H H32 -0.4333 0.8404 0.1201 0.094 Uiso calc R 1 . .
    C C33 -0.2995(4) 0.7015(4) 0.0969(4) 0.0741(12) Uani d . 1 . .
    H H33 -0.2558 0.7130 0.1383 0.089 Uiso calc R 1 . .
    C C34 -0.2582(3) 0.6102(3) 0.0489(3) 0.0643(10) Uani d . 1 . .
    H H34 -0.1877 0.5593 0.0583 0.077 Uiso calc R 1 . .
    C C35 -0.3234(3) 0.5934(3) -0.0155(3) 0.0491(8) Uani d . 1 . .
    C C36 -0.0443(3) -0.2948(3) 0.5167(3) 0.0533(9) Uani d . 1 . .
    C C37 0.0199(4) -0.2314(4) 0.5384(3) 0.0764(12) Uani d . 1 . .
    H H37 0.0789 -0.2055 0.4830 0.092 Uiso calc R 1 . .
    C C38 -0.0040(5) -0.2087(4) 0.6387(4) 0.0904(15) Uani d . 1 . .
    H H38 0.0384 -0.1664 0.6514 0.108 Uiso calc R 1 . .
    C C39 -0.0916(6) -0.2472(4) 0.7246(4) 0.0945(16) Uani d . 1 . .
    H H39 -0.1058 -0.2311 0.7935 0.113 Uiso calc R 1 . .
    C C40 -0.1547(5) -0.3071(4) 0.7077(3) 0.0828(14) Uani d . 1 . .
    H H40 -0.2131 -0.3316 0.7650 0.099 Uiso calc R 1 . .
    C C41 -0.1338(4) -0.3341(3) 0.6033(3) 0.0595(10) Uani d . 1 . .
    C C42 -0.1932(4) -0.3969(3) 0.5801(3) 0.0737(12) Uani d . 1 . .
    H H42 -0.2517 -0.4239 0.6351 0.088 Uiso calc R 1 . .
    C C43 -0.1683(4) -0.4208(3) 0.4771(3) 0.0607(10) Uani d . 1 . .
    C C44 -0.2255(5) -0.4863(4) 0.4478(4) 0.0911(15) Uani d . 1 . .
    H H44 -0.2853 -0.5145 0.4999 0.109 Uiso calc R 1 . .
    C C45 -0.1941(6) -0.5077(4) 0.3462(4) 0.0977(17) Uani d . 1 . .
    H H45 -0.2323 -0.5506 0.3285 0.117 Uiso calc R 1 . .
    C C46 -0.1043(5) -0.4659(4) 0.2667(4) 0.0879(14) Uani d . 1 . .
    H H46 -0.0807 -0.4843 0.1974 0.106 Uiso calc R 1 . .
    C C47 -0.0512(4) -0.3994(4) 0.2888(3) 0.0697(11) Uani d . 1 . .
    H H47 0.0040 -0.3684 0.2338 0.084 Uiso calc R 1 . .
    C C48 -0.0789(3) -0.3769(3) 0.3947(3) 0.0507(8) Uani d . 1 . .
    N N1 0.4920(2) -0.1125(2) -0.2986(2) 0.0495(7) Uani d . 1 . .
    N N2 -0.2812(2) 0.5027(2) -0.0623(2) 0.0495(7) Uani d . 1 . .
    N N3 -0.0211(3) -0.3142(2) 0.4155(2) 0.0538(7) Uani d . 1 . .
    O O1 0.3136(2) -0.08203(19) -0.12033(18) 0.0543(6) Uani d . 1 . .
    H H1 0.378(3) -0.092(3) -0.193(3) 0.063(10) Uiso d . 1 . .
    O O2 0.2668(3) 0.0870(2) -0.20116(19) 0.0759(9) Uani d . 1 . .
    O O3 -0.0948(2) 0.3460(2) -0.02961(19) 0.0640(7) Uani d . 1 . .
    H H3 -0.173(5) 0.414(5) -0.032(4) 0.128(19) Uiso d . 1 . .
    O O4 -0.1941(3) 0.3119(2) 0.1420(2) 0.0805(9) Uani d . 1 . .
    O O5 0.0707(2) -0.1822(2) 0.24783(18) 0.0573(6) Uani d . 1 . .
    H H5 0.041(5) -0.239(4) 0.319(4) 0.116(17) Uiso d . 1 . .
    O O6 -0.0735(2) -0.0553(2) 0.33509(19) 0.0731(8) Uani d . 1 . .
loop_
    _atom_site_aniso_label
    _atom_site_aniso_U_11
    _atom_site_aniso_U_22
    _atom_site_aniso_U_33
    _atom_site_aniso_U_12
    _atom_site_aniso_U_13
    _atom_site_aniso_U_23
    C1 0.0283(14) 0.0458(17) 0.0357(14) -0.0116(13) -0.0035(11) -0.0106(12)
    C2 0.0337(15) 0.0490(19) 0.0381(15) -0.0152(14) -0.0055(12) -0.0061(13)
    C3 0.0296(14) 0.0428(17) 0.0389(15) -0.0075(13) -0.0070(11) -0.0101(13)
    C4 0.0311(14) 0.0497(19) 0.0384(15) -0.0122(14) -0.0004(12) -0.0144(13)
    C5 0.0313(14) 0.0481(18) 0.0349(14) -0.0162(13) -0.0047(11) -0.0080(12)
    C6 0.0289(13) 0.0354(16) 0.0398(15) -0.0067(12) -0.0046(11) -0.0088(12)
    C7 0.0345(15) 0.0481(19) 0.0378(15) -0.0114(14) -0.0020(12) -0.0050(14)
    C8 0.0370(16) 0.0484(19) 0.0491(18) -0.0041(14) -0.0037(14) -0.0119(15)
    C9 0.0385(16) 0.053(2) 0.0386(16) -0.0161(15) -0.0015(13) -0.0081(14)
    C10 0.0364(16) 0.057(2) 0.0453(17) -0.0110(15) 0.0000(13) -0.0088(15)
    C11 0.053(2) 0.089(3) 0.054(2) -0.018(2) -0.0018(16) -0.023(2)
    C12 0.067(3) 0.106(4) 0.074(3) -0.025(3) -0.018(2) -0.031(2)
    C13 0.061(3) 0.103(4) 0.089(3) -0.035(3) -0.021(2) -0.015(3)
    C14 0.0436(19) 0.081(3) 0.066(2) -0.0226(19) -0.0032(17) -0.007(2)
    C15 0.0354(16) 0.053(2) 0.0468(18) -0.0074(15) -0.0010(13) -0.0073(15)
    C16 0.0401(17) 0.055(2) 0.0438(17) -0.0079(16) 0.0042(14) -0.0023(15)
    C17 0.0476(18) 0.0427(18) 0.0438(17) -0.0060(15) -0.0047(14) -0.0053(14)
    C18 0.076(3) 0.067(3) 0.053(2) -0.017(2) -0.0090(19) -0.0157(18)
    C19 0.097(3) 0.074(3) 0.073(3) -0.029(3) -0.023(2) -0.021(2)
    C20 0.079(3) 0.067(3) 0.088(3) -0.035(2) -0.024(2) -0.006(2)
    C21 0.056(2) 0.065(2) 0.065(2) -0.0260(19) -0.0015(18) -0.0029(19)
    C22 0.0426(17) 0.0456(18) 0.0438(17) -0.0107(15) -0.0036(13) -0.0032(14)
    C23 0.0431(17) 0.0467(19) 0.0439(17) -0.0102(15) -0.0034(14) -0.0027(14)
    C24 0.052(2) 0.054(2) 0.061(2) -0.0074(17) -0.0059(17) -0.0097(17)
    C25 0.073(3) 0.073(3) 0.066(2) -0.025(2) -0.002(2) -0.024(2)
    C26 0.067(3) 0.084(3) 0.066(2) -0.025(2) -0.011(2) -0.022(2)
    C27 0.053(2) 0.068(3) 0.059(2) -0.0140(19) -0.0180(17) -0.0020(19)
    C28 0.0446(17) 0.051(2) 0.0447(17) -0.0136(16) -0.0037(14) 0.0000(15)
    C29 0.0459(18) 0.049(2) 0.0515(18) -0.0075(16) -0.0098(15) 0.0019(15)
    C30 0.0497(19) 0.0432(19) 0.0512(18) -0.0106(16) -0.0060(15) -0.0018(15)
    C31 0.063(2) 0.047(2) 0.080(3) -0.0069(18) -0.018(2) -0.0091(19)
    C32 0.081(3) 0.057(3) 0.100(3) -0.018(2) -0.018(3) -0.027(2)
    C33 0.074(3) 0.069(3) 0.091(3) -0.025(2) -0.024(2) -0.022(2)
    C34 0.054(2) 0.063(3) 0.077(2) -0.0126(19) -0.0213(19) -0.009(2)
    C35 0.0477(18) 0.049(2) 0.0477(18) -0.0162(16) -0.0076(14) -0.0026(15)
    C36 0.064(2) 0.052(2) 0.0419(17) -0.0191(18) -0.0093(15) -0.0019(15)
    C37 0.095(3) 0.081(3) 0.066(3) -0.045(3) -0.019(2) -0.005(2)
    C38 0.124(4) 0.090(4) 0.077(3) -0.043(3) -0.035(3) -0.019(3)
    C39 0.141(5) 0.093(4) 0.055(2) -0.032(4) -0.025(3) -0.019(2)
    C40 0.111(4) 0.079(3) 0.048(2) -0.030(3) -0.004(2) -0.004(2)
    C41 0.077(2) 0.053(2) 0.0423(18) -0.025(2) -0.0042(17) 0.0015(15)
    C42 0.086(3) 0.075(3) 0.055(2) -0.045(2) 0.0024(19) 0.0052(19)
    C43 0.070(2) 0.057(2) 0.057(2) -0.028(2) -0.0150(18) 0.0029(17)
    C44 0.108(4) 0.091(4) 0.095(3) -0.062(3) -0.034(3) 0.010(3)
    C45 0.136(5) 0.096(4) 0.098(4) -0.064(4) -0.062(4) 0.005(3)
    C46 0.112(4) 0.100(4) 0.072(3) -0.033(3) -0.046(3) -0.014(3)
    C47 0.075(3) 0.085(3) 0.054(2) -0.025(2) -0.0218(19) -0.006(2)
    C48 0.057(2) 0.0462(19) 0.0466(18) -0.0124(16) -0.0155(15) -0.0001(15)
    N1 0.0382(14) 0.0564(17) 0.0419(14) -0.0114(13) 0.0045(11) -0.0060(12)
    N2 0.0426(15) 0.0472(17) 0.0515(15) -0.0077(13) -0.0094(12) -0.0022(13)
    N3 0.0585(17) 0.0560(18) 0.0450(15) -0.0226(15) -0.0069(13) -0.0018(13)
    O1 0.0431(12) 0.0534(15) 0.0454(12) -0.0039(11) 0.0081(10) -0.0060(10)
    O2 0.0754(17) 0.0670(17) 0.0472(13) -0.0086(14) 0.0170(12) 0.0053(12)
    O3 0.0534(14) 0.0623(16) 0.0524(14) 0.0052(13) -0.0057(11) -0.0006(12)
    O4 0.0723(17) 0.0653(18) 0.0621(16) 0.0051(14) 0.0163(14) -0.0081(13)
    O5 0.0611(15) 0.0496(15) 0.0467(13) -0.0168(12) 0.0058(11) -0.0040(11)
    O6 0.0686(16) 0.0710(18) 0.0470(13) -0.0110(14) 0.0193(12) -0.0040(12)
_geom_special_details
;
All e.s.d.'s (except the e.s.d. in the dihedral angle between two l.s. planes)
are estimated using the full covariance matrix. The cell e.s.d.'s are taken
into account individually in the estimation of e.s.d.'s in distances, angles
and torsion angles; correlations between e.s.d.'s in cell parameters are only
used when they are defined by crystal symmetry. An approximate (isotropic)
treatment of cell e.s.d.'s is used for estimating e.s.d.'s involving l.s.
planes.
;
loop_
    _geom_bond_atom_site_label_1
    _geom_bond_atom_site_label_2
    _geom_bond_site_symmetry_2
    _geom_bond_distance
    _geom_bond_publ_flag
    C1 C2 . 1.388(4) ?
    C1 C6 . 1.389(4) ?
    C1 C7 . 1.501(4) ?
    C2 C3 . 1.389(4) ?
    C2 H2 . 0.9300 ?
    C3 C4 . 1.386(4) ?
    C3 C8 . 1.488(4) ?
    C4 C5 . 1.379(4) ?
    C4 H4 . 0.9300 ?
    C5 C6 . 1.397(4) ?
    C5 C9 . 1.503(4) ?
    C6 H6 . 0.9300 ?
    C7 O2 . 1.208(4) ?
    C7 O1 . 1.308(4) ?
    C8 O4 . 1.208(4) ?
    C8 O3 . 1.316(4) ?
    C9 O6 . 1.207(4) ?
    C9 O5 . 1.304(4) ?
    C10 N1 . 1.349(4) ?
    C10 C11 . 1.406(5) ?
    C10 C15 . 1.433(4) ?
    C11 C12 . 1.356(6) ?
    C11 H11 . 0.9300 ?
    C12 C13 . 1.411(6) ?
    C12 H12 . 0.9300 ?
    C13 C14 . 1.337(6) ?
    C13 H13 . 0.9300 ?
    C14 C15 . 1.427(5) ?
    C14 H14 . 0.9300 ?
    C15 C16 . 1.377(5) ?
    C16 C17 . 1.395(5) ?
    C16 H16 . 0.9300 ?
    C17 C18 . 1.412(5) ?
    C17 C22 . 1.430(4) ?
    C18 C19 . 1.346(6) ?
    C18 H18 . 0.9300 ?
    C19 C20 . 1.400(6) ?
    C19 H19 . 0.9300 ?
    C20 C21 . 1.351(6) ?
    C20 H20 . 0.9300 ?
    C21 C22 . 1.424(5) ?
    C21 H21 . 0.9300 ?
    C22 N1 . 1.348(4) ?
    C23 N2 . 1.348(4) ?
    C23 C28 . 1.420(5) ?
    C23 C24 . 1.423(5) ?
    C24 C25 . 1.355(6) ?
    C24 H24 . 0.9300 ?
    C25 C26 . 1.411(6) ?
    C25 H25 . 0.9300 ?
    C26 C27 . 1.350(6) ?
    C26 H26 . 0.9300 ?
    C27 C28 . 1.422(5) ?
    C27 H27 . 0.9300 ?
    C28 C29 . 1.386(5) ?
    C29 C30 . 1.386(5) ?
    C29 H29 . 0.9300 ?
    C30 C31 . 1.424(5) ?
    C30 C35 . 1.430(5) ?
    C31 C32 . 1.345(6) ?
    C31 H31 . 0.9300 ?
    C32 C33 . 1.405(6) ?
    C32 H32 . 0.9300 ?
    C33 C34 . 1.360(6) ?
    C33 H33 . 0.9300 ?
    C34 C35 . 1.414(5) ?
    C34 H34 . 0.9300 ?
    C35 N2 . 1.344(4) ?
    C36 N3 . 1.341(4) ?
    C36 C37 . 1.416(5) ?
    C36 C41 . 1.426(5) ?
    C37 C38 . 1.344(6) ?
    C37 H37 . 0.9300 ?
    C38 C39 . 1.403(7) ?
    C38 H38 . 0.9300 ?
    C39 C40 . 1.339(7) ?
    C39 H39 . 0.9300 ?
    C40 C41 . 1.425(6) ?
    C40 H40 . 0.9300 ?
    C41 C42 . 1.376(6) ?
    C42 C43 . 1.382(5) ?
    C42 H42 . 0.9300 ?
    C43 C48 . 1.426(5) ?
    C43 C44 . 1.427(6) ?
    C44 C45 . 1.343(7) ?
    C44 H44 . 0.9300 ?
    C45 C46 . 1.401(7) ?
    C45 H45 . 0.9300 ?
    C46 C47 . 1.350(6) ?
    C46 H46 . 0.9300 ?
    C47 C48 . 1.407(5) ?
    C47 H47 . 0.9300 ?
    C48 N3 . 1.344(4) ?
    O1 H1 . 1.03(4) ?
    O3 H3 . 1.08(6) ?
    O5 H5 . 1.10(5) ?
loop_
    _geom_angle_atom_site_label_1
    _geom_angle_atom_site_label_2
    _geom_angle_atom_site_label_3
    _geom_angle_site_symmetry_1
    _geom_angle_site_symmetry_3
    _geom_angle
    _geom_angle_publ_flag
    C2 C1 C6 . . 119.1(2) ?
    C2 C1 C7 . . 118.1(3) ?
    C6 C1 C7 . . 122.7(3) ?
    C1 C2 C3 . . 121.0(3) ?
    C1 C2 H2 . . 119.5 ?
    C3 C2 H2 . . 119.5 ?
    C4 C3 C2 . . 119.2(3) ?
    C4 C3 C8 . . 118.7(2) ?
    C2 C3 C8 . . 122.0(3) ?
    C5 C4 C3 . . 120.8(3) ?
    C5 C4 H4 . . 119.6 ?
    C3 C4 H4 . . 119.6 ?
    C4 C5 C6 . . 119.6(3) ?
    C4 C5 C9 . . 118.3(2) ?
    C6 C5 C9 . . 122.0(3) ?
    C1 C6 C5 . . 120.3(3) ?
    C1 C6 H6 . . 119.8 ?
    C5 C6 H6 . . 119.8 ?
    O2 C7 O1 . . 124.5(3) ?
    O2 C7 C1 . . 121.0(3) ?
    O1 C7 C1 . . 114.5(3) ?
    O4 C8 O3 . . 123.3(3) ?
    O4 C8 C3 . . 122.9(3) ?
    O3 C8 C3 . . 113.9(3) ?
    O6 C9 O5 . . 123.8(3) ?
    O6 C9 C5 . . 120.8(3) ?
    O5 C9 C5 . . 115.4(2) ?
    N1 C10 C11 . . 119.2(3) ?
    N1 C10 C15 . . 121.6(3) ?
    C11 C10 C15 . . 119.3(3) ?
    C12 C11 C10 . . 120.3(3) ?
    C12 C11 H11 . . 119.9 ?
    C10 C11 H11 . . 119.9 ?
    C11 C12 C13 . . 120.6(4) ?
    C11 C12 H12 . . 119.7 ?
    C13 C12 H12 . . 119.7 ?
    C14 C13 C12 . . 121.3(4) ?
    C14 C13 H13 . . 119.3 ?
    C12 C13 H13 . . 119.3 ?
    C13 C14 C15 . . 120.3(3) ?
    C13 C14 H14 . . 119.9 ?
    C15 C14 H14 . . 119.9 ?
    C16 C15 C14 . . 123.1(3) ?
    C16 C15 C10 . . 118.6(3) ?
    C14 C15 C10 . . 118.3(3) ?
    C15 C16 C17 . . 120.4(3) ?
    C15 C16 H16 . . 119.8 ?
    C17 C16 H16 . . 119.8 ?
    C16 C17 C18 . . 123.3(3) ?
    C16 C17 C22 . . 117.8(3) ?
    C18 C17 C22 . . 118.8(3) ?
    C19 C18 C17 . . 120.4(4) ?
    C19 C18 H18 . . 119.8 ?
    C17 C18 H18 . . 119.8 ?
    C18 C19 C20 . . 121.1(4) ?
    C18 C19 H19 . . 119.4 ?
    C20 C19 H19 . . 119.4 ?
    C21 C20 C19 . . 121.1(4) ?
    C21 C20 H20 . . 119.4 ?
    C19 C20 H20 . . 119.4 ?
    C20 C21 C22 . . 119.8(3) ?
    C20 C21 H21 . . 120.1 ?
    C22 C21 H21 . . 120.1 ?
    N1 C22 C21 . . 119.2(3) ?
    N1 C22 C17 . . 122.2(3) ?
    C21 C22 C17 . . 118.7(3) ?
    N2 C23 C28 . . 122.9(3) ?
    N2 C23 C24 . . 118.3(3) ?
    C28 C23 C24 . . 118.8(3) ?
    C25 C24 C23 . . 120.0(4) ?
    C25 C24 H24 . . 120.0 ?
    C23 C24 H24 . . 120.0 ?
    C24 C25 C26 . . 121.2(4) ?
    C24 C25 H25 . . 119.4 ?
    C26 C25 H25 . . 119.4 ?
    C27 C26 C25 . . 120.5(4) ?
    C27 C26 H26 . . 119.7 ?
    C25 C26 H26 . . 119.7 ?
    C26 C27 C28 . . 120.4(4) ?
    C26 C27 H27 . . 119.8 ?
    C28 C27 H27 . . 119.8 ?
    C29 C28 C23 . . 117.6(3) ?
    C29 C28 C27 . . 123.3(3) ?
    C23 C28 C27 . . 119.1(3) ?
    C28 C29 C30 . . 120.6(3) ?
    C28 C29 H29 . . 119.7 ?
    C30 C29 H29 . . 119.7 ?
    C29 C30 C31 . . 123.7(3) ?
    C29 C30 C35 . . 118.2(3) ?
    C31 C30 C35 . . 118.1(3) ?
    C32 C31 C30 . . 120.9(4) ?
    C32 C31 H31 . . 119.6 ?
    C30 C31 H31 . . 119.6 ?
    C31 C32 C33 . . 120.4(4) ?
    C31 C32 H32 . . 119.8 ?
    C33 C32 H32 . . 119.8 ?
    C34 C33 C32 . . 121.6(4) ?
    C34 C33 H33 . . 119.2 ?
    C32 C33 H33 . . 119.2 ?
    C33 C34 C35 . . 119.4(4) ?
    C33 C34 H34 . . 120.3 ?
    C35 C34 H34 . . 120.3 ?
    N2 C35 C34 . . 118.6(3) ?
    N2 C35 C30 . . 121.9(3) ?
    C34 C35 C30 . . 119.5(3) ?
    N3 C36 C37 . . 119.3(3) ?
    N3 C36 C41 . . 122.0(3) ?
    C37 C36 C41 . . 118.6(3) ?
    C38 C37 C36 . . 120.3(4) ?
    C38 C37 H37 . . 119.8 ?
    C36 C37 H37 . . 119.8 ?
    C37 C38 C39 . . 121.5(5) ?
    C37 C38 H38 . . 119.2 ?
    C39 C38 H38 . . 119.2 ?
    C40 C39 C38 . . 120.1(4) ?
    C40 C39 H39 . . 119.9 ?
    C38 C39 H39 . . 119.9 ?
    C39 C40 C41 . . 121.1(4) ?
    C39 C40 H40 . . 119.4 ?
    C41 C40 H40 . . 119.4 ?
    C42 C41 C40 . . 124.5(3) ?
    C42 C41 C36 . . 117.3(3) ?
    C40 C41 C36 . . 118.2(4) ?
    C41 C42 C43 . . 121.7(3) ?
    C41 C42 H42 . . 119.1 ?
    C43 C42 H42 . . 119.1 ?
    C42 C43 C48 . . 117.4(3) ?
    C42 C43 C44 . . 124.6(4) ?
    C48 C43 C44 . . 118.0(4) ?
    C45 C44 C43 . . 120.9(4) ?
    C45 C44 H44 . . 119.5 ?
    C43 C44 H44 . . 119.5 ?
    C44 C45 C46 . . 120.4(4) ?
    C44 C45 H45 . . 119.8 ?
    C46 C45 H45 . . 119.8 ?
    C47 C46 C45 . . 121.1(4) ?
    C47 C46 H46 . . 119.4 ?
    C45 C46 H46 . . 119.4 ?
    C46 C47 C48 . . 120.4(4) ?
    C46 C47 H47 . . 119.8 ?
    C48 C47 H47 . . 119.8 ?
    N3 C48 C47 . . 119.3(3) ?
    N3 C48 C43 . . 121.7(3) ?
    C47 C48 C43 . . 119.0(3) ?
    C22 N1 C10 . . 119.3(2) ?
    C35 N2 C23 . . 118.8(3) ?
    C36 N3 C48 . . 119.7(3) ?
    C7 O1 H1 . . 108(2) ?
    C8 O3 H3 . . 111(3) ?
    C9 O5 H5 . . 112(3) ?
loop_
    _geom_torsion_atom_site_label_1
    _geom_torsion_atom_site_label_2
    _geom_torsion_atom_site_label_3
    _geom_torsion_atom_site_label_4
    _geom_torsion_site_symmetry_1
    _geom_torsion_site_symmetry_2
    _geom_torsion_site_symmetry_3
    _geom_torsion_site_symmetry_4
    _geom_torsion
    _geom_torsion_publ_flag
    C6 C1 C2 C3 . . . . 1.0(4) ?
    C7 C1 C2 C3 . . . . 178.6(3) ?
    C1 C2 C3 C4 . . . . -0.1(4) ?
    C1 C2 C3 C8 . . . . -176.5(3) ?
    C2 C3 C4 C5 . . . . -0.7(4) ?
    C8 C3 C4 C5 . . . . 175.8(3) ?
    C3 C4 C5 C6 . . . . 0.6(4) ?
    C3 C4 C5 C9 . . . . -177.8(3) ?
    C2 C1 C6 C5 . . . . -1.2(4) ?
    C7 C1 C6 C5 . . . . -178.7(3) ?
    C4 C5 C6 C1 . . . . 0.4(4) ?
    C9 C5 C6 C1 . . . . 178.7(3) ?
    C2 C1 C7 O2 . . . . 4.4(5) ?
    C6 C1 C7 O2 . . . . -178.1(3) ?
    C2 C1 C7 O1 . . . . -176.0(3) ?
    C6 C1 C7 O1 . . . . 1.6(4) ?
    C4 C3 C8 O4 . . . . 6.9(5) ?
    C2 C3 C8 O4 . . . . -176.7(3) ?
    C4 C3 C8 O3 . . . . -173.1(3) ?
    C2 C3 C8 O3 . . . . 3.3(4) ?
    C4 C5 C9 O6 . . . . -7.2(5) ?
    C6 C5 C9 O6 . . . . 174.5(3) ?
    C4 C5 C9 O5 . . . . 173.2(3) ?
    C6 C5 C9 O5 . . . . -5.1(4) ?
    N1 C10 C11 C12 . . . . -178.8(4) ?
    C15 C10 C11 C12 . . . . 0.7(6) ?
    C10 C11 C12 C13 . . . . 0.7(7) ?
    C11 C12 C13 C14 . . . . -1.0(8) ?
    C12 C13 C14 C15 . . . . -0.2(7) ?
    C13 C14 C15 C16 . . . . -179.1(4) ?
    C13 C14 C15 C10 . . . . 1.5(6) ?
    N1 C10 C15 C16 . . . . -1.7(5) ?
    C11 C10 C15 C16 . . . . 178.9(3) ?
    N1 C10 C15 C14 . . . . 177.7(3) ?
    C11 C10 C15 C14 . . . . -1.8(5) ?
    C14 C15 C16 C17 . . . . -179.3(3) ?
    C10 C15 C16 C17 . . . . 0.0(5) ?
    C15 C16 C17 C18 . . . . -179.8(3) ?
    C15 C16 C17 C22 . . . . 1.2(5) ?
    C16 C17 C18 C19 . . . . -179.0(4) ?
    C22 C17 C18 C19 . . . . 0.0(6) ?
    C17 C18 C19 C20 . . . . -0.5(7) ?
    C18 C19 C20 C21 . . . . 1.7(7) ?
    C19 C20 C21 C22 . . . . -2.4(7) ?
    C20 C21 C22 N1 . . . . -178.8(4) ?
    C20 C21 C22 C17 . . . . 1.9(6) ?
    C16 C17 C22 N1 . . . . -0.9(5) ?
    C18 C17 C22 N1 . . . . 180.0(3) ?
    C16 C17 C22 C21 . . . . 178.4(3) ?
    C18 C17 C22 C21 . . . . -0.7(5) ?
    N2 C23 C24 C25 . . . . -178.9(3) ?
    C28 C23 C24 C25 . . . . 1.6(5) ?
    C23 C24 C25 C26 . . . . -2.0(5) ?
    C24 C25 C26 C27 . . . . 0.9(6) ?
    C25 C26 C27 C28 . . . . 0.7(6) ?
    N2 C23 C28 C29 . . . . 0.2(4) ?
    C24 C23 C28 C29 . . . . 179.7(3) ?
    N2 C23 C28 C27 . . . . -179.6(3) ?
    C24 C23 C28 C27 . . . . -0.1(4) ?
    C26 C27 C28 C29 . . . . 179.2(3) ?
    C26 C27 C28 C23 . . . . -1.0(5) ?
    C23 C28 C29 C30 . . . . 0.5(4) ?
    C27 C28 C29 C30 . . . . -179.7(3) ?
    C28 C29 C30 C31 . . . . 179.8(3) ?
    C28 C29 C30 C35 . . . . -0.4(4) ?
    C29 C30 C31 C32 . . . . 179.9(4) ?
    C35 C30 C31 C32 . . . . 0.1(5) ?
    C30 C31 C32 C33 . . . . 0.2(6) ?
    C31 C32 C33 C34 . . . . -0.8(7) ?
    C32 C33 C34 C35 . . . . 1.0(6) ?
    C33 C34 C35 N2 . . . . 180.0(3) ?
    C33 C34 C35 C30 . . . . -0.7(5) ?
    C29 C30 C35 N2 . . . . -0.3(4) ?
    C31 C30 C35 N2 . . . . 179.5(3) ?
    C29 C30 C35 C34 . . . . -179.6(3) ?
    C31 C30 C35 C34 . . . . 0.1(5) ?
    N3 C36 C37 C38 . . . . 178.3(4) ?
    C41 C36 C37 C38 . . . . -0.4(7) ?
    C36 C37 C38 C39 . . . . 0.6(8) ?
    C37 C38 C39 C40 . . . . -0.8(9) ?
    C38 C39 C40 C41 . . . . 0.7(8) ?
    C39 C40 C41 C42 . . . . 178.7(5) ?
    C39 C40 C41 C36 . . . . -0.5(7) ?
    N3 C36 C41 C42 . . . . 2.4(6) ?
    C37 C36 C41 C42 . . . . -178.9(4) ?
    N3 C36 C41 C40 . . . . -178.4(4) ?
    C37 C36 C41 C40 . . . . 0.3(6) ?
    C40 C41 C42 C43 . . . . -179.6(4) ?
    C36 C41 C42 C43 . . . . -0.4(6) ?
    C41 C42 C43 C48 . . . . -0.6(6) ?
    C41 C42 C43 C44 . . . . 179.2(4) ?
    C42 C43 C44 C45 . . . . -178.5(5) ?
    C48 C43 C44 C45 . . . . 1.4(7) ?
    C43 C44 C45 C46 . . . . 0.0(9) ?
    C44 C45 C46 C47 . . . . -3.1(9) ?
    C45 C46 C47 C48 . . . . 4.7(8) ?
    C46 C47 C48 N3 . . . . 177.2(4) ?
    C46 C47 C48 C43 . . . . -3.2(6) ?
    C42 C43 C48 N3 . . . . -0.3(6) ?
    C44 C43 C48 N3 . . . . 179.8(4) ?
    C42 C43 C48 C47 . . . . -180.0(4) ?
    C44 C43 C48 C47 . . . . 0.2(6) ?
    C21 C22 N1 C10 . . . . -180.0(3) ?
    C17 C22 N1 C10 . . . . -0.7(5) ?
    C11 C10 N1 C22 . . . . -178.6(3) ?
    C15 C10 N1 C22 . . . . 2.0(5) ?
    C34 C35 N2 C23 . . . . -179.7(3) ?
    C30 C35 N2 C23 . . . . 1.0(4) ?
    C28 C23 N2 C35 . . . . -1.0(4) ?
    C24 C23 N2 C35 . . . . 179.5(3) ?
    C37 C36 N3 C48 . . . . 178.0(4) ?
    C41 C36 N3 C48 . . . . -3.3(5) ?
    C47 C48 N3 C36 . . . . -178.1(3) ?
    C43 C48 N3 C36 . . . . 2.2(5) ?
loop_
    _geom_hbond_atom_site_label_D
    _geom_hbond_atom_site_label_H
    _geom_hbond_atom_site_label_A
    _geom_hbond_site_symmetry_A
    _geom_hbond_distance_DH
    _geom_hbond_distance_HA
    _geom_hbond_distance_DA
    _geom_hbond_angle_DHA
    _geom_hbond_publ_flag
    O1 H1 N1 . 1.03(4) 1.62(4) 2.643(4) 173(4) yes
    O3 H3 N2 . 1.08(6) 1.55(6) 2.619(4) 166(5) yes
    O5 H5 N3 . 1.10(5) 1.57(5) 2.659(4) 171(6) yes
    C14 H14 O6 1_654 0.93 2.44 3.266(5) 147 yes
    C16 H16 O6 1_654 0.93 2.55 3.355(5) 145 yes
    C18 H18 O2 2_654 0.93 2.54 3.389(5) 151 yes
    C24 H24 O5 2_555 0.93 2.53 3.278(5) 138 yes
    C27 H27 O4 2_465 0.93 2.59 3.435(5) 151 yes
    C47 H47 O3 2_555 0.93 2.56 3.345(5) 143 yes
data_global
_journal_date_recd_electronic     2010-10-03
_journal_date_accepted     2010-12-01
_journal_name_full     'Acta Crystallographica, Section E'
_journal_year     2011
_journal_volume     67
_journal_issue      1
_journal_page_first     o126
_journal_page_last     o126
_journal_paper_category     QO
_journal_coeditor_code     OM2368
_publ_contact_author_name     'Hossein Aghabozorg'
_publ_contact_author_address
;
Faculty of Chemistry, Islamic Azad University, North Tehran Branch, Tehran, Iran
;
_publ_contact_author_email     'haghabozorg@yahoo.com'
_publ_contact_author_fax     '+9821-88820993'
_publ_contact_author_phone     '+9821-88848949'
_publ_section_title
;
Acridine--benzene-1,3,5-tricarboxylic acid (3/1)
;
loop_
    _publ_author_name
    _publ_author_footnote
    _publ_author_address
    'Aghabozorg, Hossein' ?
;
Faculty of Chemistry, Islamic Azad University, North Tehran Branch, Tehran, Iran
;
    'Goodarzi, Saba' .
;
Faculty of Chemistry, Islamic Azad University, North Tehran Branch, Tehran, Iran
;
    'Mirzaei, Masoud' .
;
Department of Chemistry, School of Sciences, Ferdowsi University of Mashhad,
Mashhad, Iran
;
    'Notash, Behrouz' .
;
Department of Chemistry
Shahid Beheshti University
G.C.
Evin
Tehran 1983963113
Iran
;
