# Supplementary material for: Acridine–benzene-1,3,5-tricarb­oxy­lic acid (3/1)
Source: Acta Crystallogr Sect E Struct Rep Online. 2010 Dec 15;67(Pt 1):o126. doi: 10.1107/S1600536810050233 (PMC3050414; doi:10.1107/S1600536810050233)
Supplement: Supplementary file 2 [file e-67-0o126-Isup2.hkl]

# 
# h,k,l, Fc-squared, Fo-squared, sigma(Fo-squared) and status flag 
# 
data_I
_shelx_title ' KHD28-2H IN P-1' 
_shelx_refln_list_code          4 
_shelx_F_calc_maximum      164.60 
_exptl_crystal_F_000       792.00 
_reflns_d_resolution_high  0.8107 
 
loop_ 
 _symmetry_equiv_pos_as_xyz 
 'x, y, z' 
 '-x, -y, -z' 
 
_cell_length_a    12.0312 
_cell_length_b    13.1125 
_cell_length_c    13.2203 
_cell_angle_alpha  77.443 
_cell_angle_beta   71.433 
_cell_angle_gamma  72.227 
 
_shelx_F_squared_multiplier     1.000 
 
loop_ 
 _refln_index_h 
 _refln_index_k 
 _refln_index_l 
 _refln_F_squared_calc 
 _refln_F_squared_meas 
 _refln_F_squared_sigma 
 _refln_observed_status 
   2   0   0     5046.58     5507.63     87.94 o 
   3   0   0      291.88      306.81      9.63 o 
   4   0   0     1491.15     1663.45     27.25 o 
   5   0   0     1115.58     1204.33     21.90 o 
   6   0   0        1.97       12.66      6.22 o 
   7   0   0        5.62        9.11      7.29 o 
   8   0   0       42.86       51.91      7.50 o 
   9   0   0        1.81       14.33      7.92 o 
  10   0   0        0.33       -9.95      9.88 o 
  11   0   0       99.90       92.13      8.03 o 
  12   0   0       74.55       80.94      8.59 o 
  13   0   0       11.61       -7.42     13.22 o 
 -13   1   0        0.73       12.42      9.91 o 
 -12   1   0       40.15       46.78     11.96 o 
 -11   1   0      800.07      776.62     11.15 o 
 -10   1   0        2.48        4.33      7.50 o 
  -9   1   0        3.62        5.01      6.29 o 
  -8   1   0      210.25      245.50      7.16 o 
  -7   1   0       72.88       85.71      6.12 o 
  -6   1   0      495.26      616.47     13.46 o 
  -5   1   0      703.65      796.09     37.15 o 
  -4   1   0       81.20       96.22      7.11 o 
  -3   1   0     3406.07     3953.98    112.59 o 
  -2   1   0      906.08     1013.93     21.36 o 
  -1   1   0     1400.71     1253.70     37.09 o 
   1   1   0      572.43      700.83     14.11 o 
   2   1   0      687.88      903.16     13.88 o 
   3   1   0     2065.65     2196.31     16.34 o 
   4   1   0      347.57      365.73      9.76 o 
   5   1   0       76.41       87.06      8.15 o 
   6   1   0       12.12       16.90      7.77 o 
   7   1   0       41.96       46.83      7.78 o 
   8   1   0       13.53       18.17      8.16 o 
   9   1   0       35.68       44.11      8.30 o 
  10   1   0       68.75       78.45      6.52 o 
  11   1   0        1.82        1.21      9.35 o 
  12   1   0       61.63       80.51      6.77 o 
  13   1   0       11.95       13.15      7.46 o 
 -13   2   0        2.80        2.48      9.90 o 
 -12   2   0       63.75       60.52      9.10 o 
 -11   2   0      179.93      166.61     18.37 o 
 -10   2   0      125.93      107.66     14.90 o 
  -9   2   0       51.80       54.63      7.84 o 
  -8   2   0       63.96       69.39     10.90 o 
  -7   2   0      305.76      365.79     11.80 o 
  -6   2   0       20.76        9.12     10.55 o 
  -5   2   0      713.11      905.86     14.21 o 
  -4   2   0       20.06       17.58     10.92 o 
  -3   2   0        3.03        8.77      8.38 o 
  -1   2   0      934.94      789.42     33.81 o 
   0   2   0     1700.44     1726.92     17.59 o 
   1   2   0       33.70       38.79     10.66 o 
   2   2   0     4368.96     4846.08     36.26 o 
   3   2   0        2.24        1.90     10.61 o 
   4   2   0     1576.64     1641.44     12.46 o 
   5   2   0       35.57       39.78      8.14 o 
   6   2   0      223.24      245.47      7.70 o 
   7   2   0      566.60      596.37     10.75 o 
   8   2   0      118.85      132.47      7.66 o 
   9   2   0      312.59      315.16      8.08 o 
  10   2   0       63.95       62.44      5.72 o 
  11   2   0        0.79       13.21      6.89 o 
  12   2   0        6.79       18.13      8.09 o 
  13   2   0        3.63       -4.84      8.67 o 
 -12   3   0       10.62       22.63      9.69 o 
 -11   3   0      223.73      200.98     15.56 o 
 -10   3   0        5.60        1.34     12.20 o 
  -9   3   0        5.36        0.32      7.85 o 
  -8   3   0       17.66       21.88      7.95 o 
  -7   3   0        9.14        7.34      8.15 o 
  -6   3   0       35.04       41.96     12.53 o 
  -5   3   0       25.16       20.51      8.16 o 
  -4   3   0      384.19      468.40     50.02 o 
  -3   3   0       36.05       52.13     14.56 o 
  -2   3   0     1529.93     1337.41     29.82 o 
  -1   3   0     8550.74     8780.13     40.48 o 
   0   3   0     1357.92     1341.69     16.31 o 
   1   3   0       54.88       53.56      9.12 o 
   2   3   0     5279.12     5506.38     64.71 o 
   3   3   0      216.06      254.44     10.31 o 
   4   3   0      136.91      144.90      7.88 o 
   5   3   0       26.11       27.22      5.87 o 
   6   3   0      155.47      168.22      8.87 o 
   7   3   0      589.55      603.86      8.32 o 
   8   3   0       24.26       46.43     10.70 o 
   9   3   0      215.47      209.33      8.59 o 
  10   3   0        0.15        9.57      6.29 o 
  11   3   0       12.84       12.56      7.05 o 
  12   3   0        2.30        8.96      7.86 o 
  13   3   0       10.06       -1.37      7.09 o 
  14   3   0        7.56        6.33      7.98 o 
 -12   4   0       46.52       40.85      8.55 o 
 -11   4   0       15.06       13.06      8.85 o 
 -10   4   0       24.64       23.37      9.24 o 
  -9   4   0      131.01      139.67     17.60 o 
  -8   4   0      372.81      392.43     65.88 o 
  -7   4   0       98.02      100.79     12.82 o 
  -6   4   0        1.26        1.83      8.01 o 
  -5   4   0      651.90      711.84     97.16 o 
  -4   4   0      163.26      173.94     19.02 o 
  -2   4   0      725.63      459.85    118.95 o 
  -1   4   0        2.09        1.92     12.42 o 
   0   4   0      415.50      380.07     25.31 o 
   1   4   0       11.27       10.92      6.51 o 
   2   4   0        0.64        6.34      7.07 o 
   3   4   0      673.73      683.44      9.96 o 
   4   4   0      390.09      421.13      9.88 o 
   5   4   0       80.80       92.18      8.70 o 
   6   4   0      275.60      271.54      6.79 o 
   7   4   0       53.40       49.34      6.54 o 
   8   4   0        0.39        6.49      7.47 o 
   9   4   0        7.47       -0.06      8.20 o 
  10   4   0        2.47       -5.91      6.32 o 
  11   4   0        0.49        7.75      6.66 o 
  12   4   0       10.60        8.60      6.79 o 
  13   4   0        2.01        8.42      9.11 o 
  14   4   0       16.22       15.28      7.79 o 
 -11   5   0        1.83        0.29     11.72 o 
 -10   5   0       67.59       68.16      7.75 o 
  -9   5   0        7.38       12.67      8.75 o 
  -8   5   0        0.17        3.31      7.87 o 
  -7   5   0        2.41       13.31      8.16 o 
  -6   5   0      139.72      141.79     16.00 o 
  -5   5   0      212.60      223.60     28.04 o 
  -3   5   0       50.86       -0.96      7.97 o 
  -2   5   0      949.45      646.06    170.30 o 
  -1   5   0      143.03      145.58     84.59 o 
   0   5   0        5.92       10.60      6.99 o 
   1   5   0      240.87      252.17      9.42 o 
   2   5   0       38.89       44.09      6.37 o 
   3   5   0        3.30        1.95      8.54 o 
   4   5   0      261.28      284.38      8.09 o 
   5   5   0      296.02      334.07      7.37 o 
   6   5   0      564.18      604.56     15.00 o 
   7   5   0        0.01        9.40      6.55 o 
   8   5   0        6.17        5.74      6.27 o 
   9   5   0        3.59       -3.35      8.49 o 
  10   5   0        4.41        1.95      6.41 o 
  11   5   0       13.01        8.27      5.85 o 
  12   5   0        0.85        3.37      7.69 o 
  13   5   0        7.12       10.59      7.30 o 
  14   5   0       25.73       29.14      9.67 o 
 -11   6   0        1.66        3.42     11.25 o 
 -10   6   0        6.27        3.18      8.11 o 
  -9   6   0        0.00       -1.13      7.45 o 
  -8   6   0        0.01        1.26      8.71 o 
  -7   6   0        7.53       26.73     12.22 o 
  -6   6   0      118.58      129.54      8.27 o 
  -5   6   0       55.71       35.05     27.38 o 
  -4   6   0      169.21       18.66     10.72 o 
  -3   6   0      130.84      161.80     11.19 o 
  -2   6   0       39.99       37.55      8.63 o 
  -1   6   0      353.50      350.33    199.45 o 
   0   6   0      104.78      114.98      7.24 o 
   1   6   0      468.59      434.62     11.28 o 
   2   6   0        0.78        4.53      6.00 o 
   3   6   0      584.70      566.26     14.47 o 
   4   6   0      827.06      892.94     14.38 o 
   5   6   0        2.25        2.45      8.13 o 
   6   6   0      159.66      165.20      7.01 o 
   7   6   0       61.57       57.06      5.77 o 
   8   6   0      193.14      198.96      7.49 o 
   9   6   0        7.35       -2.99      8.82 o 
  10   6   0        9.53       18.57      7.83 o 
  11   6   0        0.10        2.22      9.08 o 
  12   6   0        8.74       21.43      8.76 o 
  13   6   0       81.52       73.35      9.88 o 
 -10   7   0        1.92       -2.44     12.36 o 
  -9   7   0        0.42        7.45     11.26 o 
  -8   7   0       53.89       67.65     10.75 o 
  -7   7   0        0.21       17.22      7.44 o 
  -6   7   0       25.03       14.58     11.27 o 
  -5   7   0       45.87       -4.30      8.18 o 
  -4   7   0        0.42        1.10     11.01 o 
  -3   7   0       80.19       76.87      7.71 o 
  -2   7   0       80.94       64.31      8.57 o 
  -1   7   0        0.05        5.64      6.13 o 
   0   7   0      580.86      625.22      9.50 o 
   1   7   0      103.10      103.33      6.87 o 
   2   7   0      307.33      365.92     15.44 o 
   3   7   0     1575.40     1676.99     54.26 o 
   4   7   0      324.47      390.10      9.88 o 
   5   7   0        0.01       -1.91      6.48 o 
   6   7   0       52.61       60.40      6.70 o 
   7   7   0        0.00       -3.05     10.80 o 
   8   7   0      373.32      370.41     12.50 o 
   9   7   0       25.34       18.80      7.96 o 
  10   7   0      181.43      157.44      8.33 o 
  11   7   0       10.37        6.55      7.91 o 
  12   7   0       10.03       24.17      8.50 o 
  13   7   0        6.27        5.70      9.21 o 
  -9   8   0       49.28       31.51     32.42 o 
  -8   8   0       54.02       45.06     40.74 o 
  -7   8   0        5.70       -0.48      6.96 o 
  -6   8   0       22.65       16.64     23.52 o 
  -5   8   0       29.08       -4.40     10.98 o 
  -4   8   0      170.65      112.33      8.85 o 
  -3   8   0       38.03       26.55      8.36 o 
  -2   8   0       75.41       75.18      8.39 o 
  -1   8   0        2.81       -3.14     10.80 o 
   0   8   0       92.39       84.20     72.31 o 
   1   8   0      341.54      366.55      8.52 o 
   2   8   0      210.50      221.37     10.14 o 
   3   8   0       14.62       12.41      7.60 o 
   4   8   0        3.46        7.07      6.36 o 
   5   8   0      132.10      147.19      8.27 o 
   6   8   0      429.69      435.80      7.18 o 
   7   8   0      962.40      934.31     31.99 o 
   8   8   0       44.42       34.73      8.44 o 
   9   8   0        0.09        4.09      8.75 o 
  10   8   0       46.30       40.69      6.75 o 
  11   8   0       32.56       40.72     13.30 o 
  12   8   0        5.26        3.63      6.25 o 
  13   8   0       39.78       32.51      9.02 o 
  -9   9   0        7.62       -1.06      8.10 o 
  -8   9   0       24.88       14.48     14.44 o 
  -7   9   0       10.53       12.74     16.13 o 
  -6   9   0       33.77       38.29      8.18 o 
  -5   9   0      113.31      108.01     11.27 o 
  -4   9   0       41.99       17.13     10.15 o 
  -3   9   0      100.53      118.28     11.32 o 
  -2   9   0      464.71      549.29     51.47 o 
  -1   9   0      262.77      259.62      9.13 o 
   0   9   0        7.58        2.77     11.71 o 
   1   9   0       38.63       35.00      8.23 o 
   2   9   0      144.02      163.68      8.32 o 
   3   9   0      292.02      321.46     13.09 o 
   4   9   0       68.88       75.16      6.71 o 
   5   9   0        0.20       -2.87      6.59 o 
   6   9   0        5.52       -2.90     10.42 o 
   7   9   0      219.80      195.37     17.97 o 
   8   9   0      179.88      136.01     17.34 o 
   9   9   0      105.21       83.97      6.01 o 
  10   9   0        4.14       -8.00      8.50 o 
  11   9   0        0.91       10.29      8.17 o 
  12   9   0        2.52       -5.34      7.57 o 
  13   9   0        0.10        1.43      9.31 o 
  -8  10   0        0.08        4.51      8.51 o 
  -7  10   0       35.92       59.21      8.76 o 
  -6  10   0        2.51        5.78      6.98 o 
  -5  10   0       21.51       22.57     12.29 o 
  -4  10   0       63.13       58.60     11.52 o 
  -3  10   0      491.49      474.16      9.95 o 
  -2  10   0      423.64      474.56     35.54 o 
  -1  10   0      215.17      255.18     12.72 o 
   0  10   0      162.34      149.60     81.49 o 
   1  10   0       48.21       57.06      8.17 o 
   2  10   0      238.03      239.06      8.70 o 
   3  10   0      236.63      250.30      8.78 o 
   4  10   0      201.50      220.80     21.28 o 
   5  10   0      215.76      221.64      8.89 o 
   6  10   0       53.97       47.75     16.59 o 
   7  10   0       21.84       19.97      5.82 o 
   8  10   0       65.80       73.98     12.02 o 
   9  10   0       17.79       26.68      7.40 o 
  10  10   0        0.23        9.95      8.28 o 
  11  10   0        0.00        3.68      8.11 o 
  12  10   0       20.56       18.14      9.10 o 
  -7  11   0       18.61       21.90      8.43 o 
  -6  11   0        2.46        4.55      8.98 o 
  -5  11   0        1.25        7.30      9.07 o 
  -4  11   0       68.22       67.04      9.09 o 
  -3  11   0        0.20       -9.32     11.64 o 
  -2  11   0       40.23       43.06      9.53 o 
  -1  11   0        2.66       -0.09      8.25 o 
   0  11   0       39.41       46.75     23.37 o 
   1  11   0       29.66       11.42     14.34 o 
   2  11   0       36.11       36.65      8.37 o 
   3  11   0      248.71      241.92      8.74 o 
   4  11   0        2.10        5.04      7.83 o 
   5  11   0      177.08      175.38     16.76 o 
   6  11   0       94.81       82.24     13.04 o 
   7  11   0       18.79       10.03      6.91 o 
   8  11   0        8.76        2.42      8.18 o 
   9  11   0        0.07       -0.24      8.24 o 
  10  11   0        0.84       12.65      6.86 o 
  11  11   0        0.12       -4.18     21.27 o 
  12  11   0        1.77       -4.80      8.59 o 
  -6  12   0        1.08       12.73      9.35 o 
  -5  12   0        5.61       15.97     13.89 o 
  -4  12   0        0.32       -2.63     12.36 o 
  -3  12   0       32.56       42.44     13.11 o 
  -2  12   0       49.87       61.25     11.63 o 
  -1  12   0       35.87       31.67      7.29 o 
   0  12   0       50.94       32.34     32.34 o 
   1  12   0       35.08       28.86     24.86 o 
   2  12   0       41.35       41.11      7.64 o 
   3  12   0      314.60      301.44      8.55 o 
   4  12   0      231.38      237.77     13.19 o 
   5  12   0       96.91       93.34      7.56 o 
   6  12   0       46.99       47.05      7.17 o 
   7  12   0        5.46        5.87      7.13 o 
   8  12   0        0.12        6.87     13.06 o 
   9  12   0        2.78        2.55      6.37 o 
  10  12   0       11.78       21.87      8.59 o 
  11  12   0        0.97        6.66      8.41 o 
  -4  13   0        5.44       15.82     12.62 o 
  -3  13   0        1.37        2.87     12.35 o 
  -2  13   0        0.73        4.89     12.87 o 
  -1  13   0        2.76       11.68      9.61 o 
   0  13   0       27.13       38.47     13.20 o 
   1  13   0        0.47        8.17      8.05 o 
   2  13   0       24.59       26.45      7.12 o 
   3  13   0      209.77      197.58      8.91 o 
   4  13   0      186.95      184.09     13.24 o 
   5  13   0       35.01       43.97      8.47 o 
   6  13   0        8.69        5.56      8.11 o 
   7  13   0       45.13       45.20      7.48 o 
   8  13   0        1.43        7.37      9.15 o 
   9  13   0        1.09       -9.94      9.21 o 
  10  13   0        2.28        3.03      9.52 o 
  -3  14   0        2.79        7.74      9.96 o 
  -2  14   0        0.13       11.72      9.85 o 
  -1  14   0        9.00       20.26     13.51 o 
   0  14   0        1.89       10.63      9.71 o 
   1  14   0        2.55       14.84      7.70 o 
   2  14   0        0.02        2.23      8.34 o 
   3  14   0        4.26       17.88      7.41 o 
   4  14   0        0.20        7.91      8.41 o 
   5  14   0        6.04        2.11      8.60 o 
   6  14   0       10.62       11.48      7.32 o 
   7  14   0       39.16       29.72      7.96 o 
   8  14   0        0.40       11.19      9.84 o 
   9  14   0        4.21       15.22      9.80 o 
   0  15   0       11.41        8.87     11.19 o 
   1  15   0        3.67       29.47     12.88 o 
   2  15   0        1.14       -5.18      9.92 o 
   3  15   0        4.12       14.33      9.33 o 
   4  15   0        0.03       -0.59      9.42 o 
   5  15   0        5.62       16.53      8.37 o 
   6  15   0       30.22       22.56     10.14 o 
   7  15   0        3.76       21.66      9.57 o 
  -6 -15   1        0.96       -0.44      8.62 o 
  -5 -15   1       16.83        8.23     13.87 o 
  -4 -15   1        4.91       -0.72      8.05 o 
  -3 -15   1        7.88        4.65      9.53 o 
  -2 -15   1       13.22       12.24     12.73 o 
  -1 -15   1        4.15        6.90      8.15 o 
   0 -15   1        3.04        4.40     11.18 o 
  -8 -14   1        1.89      -10.79     13.37 o 
  -7 -14   1        2.14       -2.31      9.55 o 
  -6 -14   1        7.59        5.94     15.26 o 
  -5 -14   1        6.63       11.60     15.22 o 
  -4 -14   1        0.00       14.09      9.27 o 
  -3 -14   1        5.01        8.26      7.44 o 
  -2 -14   1        0.05       -2.02      7.46 o 
  -1 -14   1        2.26       -0.86      8.85 o 
   0 -14   1        9.48       11.20     13.29 o 
   1 -14   1        3.43       15.82     11.50 o 
   2 -14   1        0.26       -9.66     13.16 o 
 -10 -13   1       11.81       22.49      9.48 o 
  -9 -13   1        0.30       12.13      9.32 o 
  -8 -13   1        1.39        9.49      7.32 o 
  -7 -13   1        0.86       10.66      8.68 o 
  -6 -13   1       28.62       22.82      8.35 o 
  -5 -13   1       11.24       15.93      8.52 o 
  -4 -13   1       30.36       31.21      8.07 o 
  -3 -13   1        5.30       10.70      6.08 o 
  -2 -13   1        2.12       12.28      6.13 o 
  -1 -13   1       16.72       18.76     12.78 o 
   0 -13   1       33.05       20.57     10.64 o 
   1 -13   1        0.22       -0.74     10.08 o 
   2 -13   1       14.89       30.98     12.15 o 
   3 -13   1        0.10      -11.14     13.85 o 
   4 -13   1        1.27        7.36     14.08 o 
 -11 -12   1        2.23        4.42      8.40 o 
 -10 -12   1        0.22        0.30     14.08 o 
  -9 -12   1        0.08       -2.66      9.23 o 
  -8 -12   1       13.34       15.64      6.20 o 
  -7 -12   1       17.73       14.91      8.24 o 
  -6 -12   1       35.14       36.53      8.27 o 
  -5 -12   1        4.34       11.16      6.62 o 
  -4 -12   1      170.62      182.35     24.16 o 
  -3 -12   1      706.41      769.71     39.25 o 
  -2 -12   1      253.52      284.93      7.65 o 
  -1 -12   1        0.23        3.47      6.63 o 
   0 -12   1        5.96       10.36      6.23 o 
   1 -12   1        3.19       20.25     11.99 o 
   2 -12   1        2.70       12.89     11.00 o 
   3 -12   1        3.72       13.28     12.59 o 
   4 -12   1        4.80       12.98     13.12 o 
   5 -12   1       12.97       21.99     12.55 o 
   6 -12   1        2.18       18.57     14.37 o 
 -11 -11   1       20.49       13.71      7.75 o 
 -10 -11   1       13.06       15.87      7.33 o 
  -9 -11   1        0.10       15.64      8.10 o 
  -8 -11   1        6.16       14.44      8.34 o 
  -7 -11   1       40.68       25.78      6.76 o 
  -6 -11   1      314.32      296.54      8.73 o 
  -5 -11   1      433.14      436.95     28.41 o 
  -4 -11   1       51.89       68.89      7.99 o 
  -3 -11   1       87.30       89.67      7.89 o 
  -2 -11   1      309.73      300.12      8.77 o 
  -1 -11   1       43.61       62.13     13.53 o 
   0 -11   1       22.01        9.88      8.82 o 
   1 -11   1      171.48      201.17     11.45 o 
   2 -11   1       20.76       11.03      9.80 o 
   3 -11   1      112.91      130.28     11.74 o 
   4 -11   1       54.05       52.89     12.53 o 
   5 -11   1        1.70       15.27     12.60 o 
   6 -11   1        3.75       14.96      9.88 o 
   7 -11   1       32.76       69.17     10.37 o 
 -12 -10   1        1.71        1.03      7.77 o 
 -11 -10   1       19.10       18.22      8.89 o 
 -10 -10   1       11.32       17.62     22.75 o 
  -9 -10   1        0.19       10.86      6.06 o 
  -8 -10   1       23.12       24.86     11.85 o 
  -7 -10   1        0.52       -4.82      9.20 o 
  -6 -10   1        6.64        0.70      5.81 o 
  -5 -10   1      438.32      457.99     34.73 o 
  -4 -10   1        2.15       -5.95      8.00 o 
  -3 -10   1        8.02       13.25      8.35 o 
  -2 -10   1      110.29      123.46     12.86 o 
  -1 -10   1      200.68      229.60     10.10 o 
   0 -10   1       76.89       47.63     36.90 o 
   1 -10   1       59.42       65.99      8.41 o 
   2 -10   1      298.26      343.41     11.11 o 
   3 -10   1      273.32      306.28     11.60 o 
   4 -10   1        0.06       13.82      8.15 o 
   5 -10   1       28.99       32.20      8.42 o 
   6 -10   1        6.34       12.02     12.49 o 
   7 -10   1       13.37       23.27      9.26 o 
   8 -10   1       19.10       11.81      7.40 o 
 -12  -9   1       12.20        5.17     19.68 o 
 -11  -9   1        6.22        2.69      8.65 o 
 -10  -9   1      107.18       88.24      7.19 o 
  -9  -9   1       49.94       47.21      8.50 o 
  -8  -9   1      261.04      254.38     20.99 o 
  -7  -9   1      340.88      297.35     13.14 o 
  -6  -9   1      394.28      388.07      9.38 o 
  -5  -9   1        6.97       10.63      8.26 o 
  -4  -9   1      163.29      168.77      7.42 o 
  -3  -9   1       88.76       95.92      6.92 o 
  -2  -9   1      909.55      912.46     10.20 o 
  -1  -9   1      343.60      360.57     13.61 o 
   0  -9   1        9.18       12.02     12.12 o 
   1  -9   1        1.85       13.70      7.78 o 
   2  -9   1      204.62      228.43     10.76 o 
   3  -9   1      162.24      176.88     11.72 o 
   4  -9   1       62.47       64.53     11.35 o 
   5  -9   1        1.86       -0.84     11.21 o 
   6  -9   1        0.24        9.71      5.96 o 
   7  -9   1        3.91       -1.82      6.24 o 
   8  -9   1        0.13       11.04      8.88 o 
   9  -9   1        2.20       -1.74      9.33 o 
 -13  -8   1       22.48       25.14      9.33 o 
 -12  -8   1      136.07      136.32     11.62 o 
 -11  -8   1      370.10      338.54     25.37 o 
 -10  -8   1        4.13        0.72     14.37 o 
  -9  -8   1        2.18       11.74      7.79 o 
  -8  -8   1      253.01      244.14      8.27 o 
  -7  -8   1      104.59       93.00     12.38 o 
  -6  -8   1       17.71       27.18      8.35 o 
  -5  -8   1        8.41        7.42     12.41 o 
  -4  -8   1      114.08      112.39     11.56 o 
  -3  -8   1      255.48      246.35      8.34 o 
  -2  -8   1       13.55       18.87      5.51 o 
  -1  -8   1       17.60       17.30      5.32 o 
   0  -8   1       76.66       70.61     11.95 o 
   1  -8   1        2.11        1.86      7.25 o 
   2  -8   1       15.48       14.71      9.16 o 
   3  -8   1       34.79       47.05     10.95 o 
   4  -8   1       18.00       15.98      7.83 o 
   5  -8   1        3.47       -0.98     11.04 o 
   6  -8   1       18.64       18.82     14.27 o 
   7  -8   1        3.21        3.36      6.62 o 
   8  -8   1       17.70        9.24     16.53 o 
   9  -8   1        0.27       -0.51      8.61 o 
  10  -8   1        8.58       -0.55     10.37 o 
 -13  -7   1       13.16        9.46      8.75 o 
 -12  -7   1        0.51        9.14      8.44 o 
 -11  -7   1      119.25      107.31      8.72 o 
 -10  -7   1       78.00       78.88     10.66 o 
  -9  -7   1      182.52      177.50      8.16 o 
  -8  -7   1        9.44       16.70      6.96 o 
  -7  -7   1      109.68      109.22      8.42 o 
  -6  -7   1       38.06       35.96      7.76 o 
  -5  -7   1      986.84      942.52     12.86 o 
  -4  -7   1        2.54        0.61      6.59 o 
  -3  -7   1      315.75      342.91      7.82 o 
  -2  -7   1        8.98       15.48      5.77 o 
  -1  -7   1       67.69       60.02      9.53 o 
   0  -7   1       29.54       35.39      5.59 o 
   1  -7   1       62.20       68.80     36.47 o 
   2  -7   1       28.05       19.10      8.73 o 
   3  -7   1       44.47       58.28     10.76 o 
   4  -7   1       12.95       25.61      7.89 o 
   5  -7   1        6.34        1.22     11.41 o 
   6  -7   1        0.14        4.49     11.79 o 
   7  -7   1        1.89       -1.20     10.36 o 
   8  -7   1        3.25        8.26      6.52 o 
   9  -7   1        0.61        2.36      6.91 o 
  10  -7   1        1.23        6.94     12.36 o 
 -13  -6   1       62.58       58.38      7.32 o 
 -12  -6   1        0.21       13.68      8.53 o 
 -11  -6   1       19.24       28.20      7.73 o 
 -10  -6   1        6.74       -4.37      8.62 o 
  -9  -6   1       84.69       84.04      6.76 o 
  -8  -6   1        7.53        2.20      6.81 o 
  -7  -6   1       63.97       68.09      8.18 o 
  -6  -6   1       25.00       27.41      6.63 o 
  -5  -6   1      340.15      362.32      7.78 o 
  -4  -6   1      647.33      651.98      9.86 o 
  -3  -6   1      784.33      860.16     28.22 o 
  -2  -6   1      196.15      215.41     15.80 o 
  -1  -6   1      100.57      116.38     12.12 o 
   0  -6   1      209.41      187.21      7.47 o 
   1  -6   1       11.53        1.75      7.91 o 
   2  -6   1        3.12        4.53      9.17 o 
   3  -6   1       73.98       60.89     11.11 o 
   4  -6   1     1433.49       -6.13     11.31 o 
   5  -6   1       51.94       -0.02     11.06 o 
   6  -6   1       39.27       22.39     12.58 o 
   7  -6   1        5.96       13.81     10.20 o 
   8  -6   1        2.70       -3.58      7.56 o 
   9  -6   1       33.77       34.11     11.95 o 
  10  -6   1       12.86       25.41     10.77 o 
  11  -6   1       13.93       18.17     11.37 o 
 -13  -5   1        6.54        8.59      8.80 o 
 -12  -5   1        4.46        1.95      6.42 o 
 -11  -5   1        8.74        1.50      7.53 o 
 -10  -5   1        7.56        4.49      6.43 o 
  -9  -5   1       25.85       39.51      8.38 o 
  -8  -5   1      183.60      180.16      8.73 o 
  -7  -5   1      189.06      174.47      8.16 o 
  -6  -5   1        0.51       -1.45      8.19 o 
  -5  -5   1       99.61      106.10      6.28 o 
  -4  -5   1      452.16      536.35      8.91 o 
  -3  -5   1       69.19       80.51      6.92 o 
  -2  -5   1      646.27      674.86     10.97 o 
  -1  -5   1      353.50      379.10      9.81 o 
   0  -5   1      344.76      355.34      8.14 o 
   1  -5   1      401.10      434.84      8.30 o 
   2  -5   1       32.18       38.85     11.78 o 
   3  -5   1     1736.20     1805.57     17.63 o 
   4  -5   1     1007.80      -12.35     11.45 o 
   5  -5   1       21.76       33.47     10.06 o 
   6  -5   1        0.80       -6.64      8.93 o 
   7  -5   1       53.44       67.75      9.17 o 
   8  -5   1       11.17       10.07      9.13 o 
   9  -5   1       47.66       58.45      9.34 o 
  10  -5   1       17.82       19.20      9.26 o 
  11  -5   1       36.35       40.68      8.90 o 
 -13  -4   1       19.18       21.42      9.19 o 
 -12  -4   1       27.95       27.35      9.31 o 
 -11  -4   1        1.87       -6.07      9.09 o 
 -10  -4   1       13.60       16.75      7.87 o 
  -9  -4   1        0.40       -0.16      6.83 o 
  -8  -4   1      446.24      444.66     16.31 o 
  -7  -4   1      294.41      261.86      7.32 o 
  -6  -4   1       51.83       48.88      6.70 o 
  -5  -4   1        0.26        1.02      7.00 o 
  -4  -4   1       53.61       55.26      8.44 o 
  -3  -4   1        1.22        7.07      7.53 o 
  -2  -4   1      305.31      334.61     10.10 o 
  -1  -4   1       23.92       36.71      9.48 o 
   0  -4   1        0.87        4.38      9.10 o 
   1  -4   1     2993.32     2621.76    158.75 o 
   2  -4   1       31.66       29.96     12.09 o 
   3  -4   1     3978.24        4.87      8.85 o 
   5  -4   1      270.71      271.15     29.37 o 
   6  -4   1        6.46       17.50     10.08 o 
   7  -4   1       19.37       31.08      8.48 o 
   8  -4   1        7.12       23.87      6.79 o 
   9  -4   1        2.26       -2.39      6.66 o 
  10  -4   1       21.58       25.11      8.50 o 
  11  -4   1       42.40       52.44      8.85 o 
  12  -4   1        3.30       14.64     10.45 o 
 -13  -3   1        5.53       -2.29      8.86 o 
 -12  -3   1       13.34        1.60      8.04 o 
 -11  -3   1       11.79       13.73      5.72 o 
 -10  -3   1      269.43      231.88      8.63 o 
  -9  -3   1        0.02        8.19      7.90 o 
  -8  -3   1        5.25       10.07      6.35 o 
  -7  -3   1      226.55      251.47      7.11 o 
  -6  -3   1      154.42      166.04      7.18 o 
  -5  -3   1      412.34      442.60      8.60 o 
  -4  -3   1      197.63      191.49      9.43 o 
  -3  -3   1      415.33      457.95      9.49 o 
  -2  -3   1      484.61      497.33     10.26 o 
  -1  -3   1     1305.42     1397.79     15.39 o 
   0  -3   1       11.85       19.25      7.80 o 
   1  -3   1    27091.67    16185.08     50.16 o 
   2  -3   1     3127.08     3086.87     23.93 o 
   4  -3   1        5.37        1.24      8.66 o 
   5  -3   1      148.45      207.31     22.06 o 
   6  -3   1       17.15       10.61     10.53 o 
   7  -3   1       21.61       10.55     10.20 o 
   8  -3   1       14.15       22.33      8.77 o 
   9  -3   1       16.78       16.75      7.65 o 
  10  -3   1        0.10       10.60      9.60 o 
  11  -3   1      215.86      185.57     14.39 o 
  12  -3   1       37.84       28.66      7.65 o 
 -13  -2   1        0.55       13.93      7.58 o 
 -12  -2   1        0.25       15.28      8.41 o 
 -11  -2   1       51.50       71.20      8.06 o 
 -10  -2   1      449.38      412.44      8.87 o 
  -9  -2   1       79.04       79.59      7.89 o 
  -8  -2   1      226.25      224.31     11.39 o 
  -7  -2   1     1176.93     1258.93     50.15 o 
  -6  -2   1      289.42      322.06      9.06 o 
  -5  -2   1      151.11      150.02      7.42 o 
  -4  -2   1      125.68      122.81      9.07 o 
  -3  -2   1     3899.41     4265.92     37.57 o 
  -2  -2   1     9615.51    10466.64     33.00 o 
  -1  -2   1      303.42      343.39     11.68 o 
   0  -2   1     2540.29     2439.80     24.98 o 
   1  -2   1     1098.73      685.22    125.48 o 
   4  -2   1      162.27      222.98     12.11 o 
   5  -2   1      100.93      181.53     12.10 o 
   6  -2   1      812.20     1006.08     14.17 o 
   7  -2   1       20.86       14.80     10.22 o 
   8  -2   1        8.35        7.47     11.32 o 
   9  -2   1       94.65       81.36      8.15 o 
  10  -2   1      621.47      630.12     10.52 o 
  11  -2   1       52.30       49.29      8.53 o 
  12  -2   1       95.57      115.99     17.28 o 
  13  -2   1       16.17        7.47     10.37 o 
 -13  -1   1        3.92       12.17      9.76 o 
 -12  -1   1        0.03       -5.68      6.00 o 
 -11  -1   1       67.21       78.71      8.13 o 
 -10  -1   1      531.47      531.41      7.85 o 
  -9  -1   1      368.15      367.05     16.02 o 
  -8  -1   1      171.81      169.79     10.07 o 
  -7  -1   1       64.84       57.35      6.26 o 
  -6  -1   1     2626.52     2945.47     37.70 o 
  -5  -1   1      451.67      482.86     12.21 o 
  -4  -1   1      143.24      132.81      7.47 o 
  -3  -1   1     1342.93     1539.45     13.46 o 
  -2  -1   1    12325.30    13600.21     61.35 o 
  -1  -1   1     9063.54     9958.21     40.04 o 
   0  -1   1       74.79       77.99      8.40 o 
   1  -1   1     3442.30     3029.21     61.29 o 
   3  -1   1     7469.95     8580.94     37.73 o 
   4  -1   1      544.57      576.33     14.25 o 
   5  -1   1     1726.51     2118.86     12.29 o 
   6  -1   1        0.90        3.60      7.56 o 
   7  -1   1       35.41       37.83      6.11 o 
   8  -1   1       11.69        7.01      5.85 o 
   9  -1   1        0.43        4.24      8.06 o 
  10  -1   1      357.63      360.06     12.03 o 
  11  -1   1      106.60      129.97     11.61 o 
  12  -1   1      168.56      177.09     12.15 o 
  13  -1   1       14.82       25.91     12.86 o 
 -13   0   1       12.49       17.60      8.01 o 
 -12   0   1        6.49       13.24      8.77 o 
 -11   0   1       16.61       41.91      8.10 o 
 -10   0   1      108.65      113.96     11.88 o 
  -9   0   1        6.08       12.51      6.19 o 
  -8   0   1       16.68       16.71      7.63 o 
  -7   0   1      332.43      368.12      8.28 o 
  -6   0   1      279.64      296.49      7.31 o 
  -5   0   1     4153.59     4614.04     33.23 o 
  -4   0   1      233.76      236.68      9.12 o 
  -3   0   1      192.55      237.42      8.46 o 
  -2   0   1     3531.72     4094.22     44.78 o 
  -1   0   1       37.94       56.42     10.56 o 
   2   0   1       12.96       16.22      8.34 o 
   3   0   1       89.60      100.16      7.76 o 
   4   0   1       17.60       13.23      7.01 o 
   5   0   1     1130.20     1211.56     10.36 o 
   6   0   1       28.87       29.45      7.96 o 
   7   0   1      124.84      126.17      6.86 o 
   8   0   1       12.74       16.78      5.70 o 
   9   0   1        0.25        7.27      7.98 o 
  10   0   1       56.25       68.73     10.74 o 
  11   0   1       35.08       34.38      6.51 o 
  12   0   1       42.20       35.18      9.80 o 
  13   0   1        0.05       11.19     12.73 o 
 -13   1   1       71.93       66.27     23.88 o 
 -12   1   1      144.22      116.84     14.96 o 
 -11   1   1        2.94        0.74      5.81 o 
 -10   1   1       87.39      102.76      8.11 o 
  -9   1   1       66.60       70.21      7.90 o 
  -8   1   1        0.06        1.18      5.57 o 
  -7   1   1       13.35       16.63      7.33 o 
  -6   1   1       10.49       14.31      7.39 o 
  -5   1   1      244.31      303.83      7.51 o 
  -4   1   1      935.34     1055.04     11.01 o 
  -3   1   1      248.44      268.42      9.06 o 
  -2   1   1     2092.32     2195.75    137.88 o 
  -1   1   1     6728.19     6840.63    485.52 o 
   0   1   1     1289.75     1245.73     26.60 o 
   2   1   1     1036.68     1186.00     20.04 o 
   3   1   1      286.01      342.38     12.68 o 
   4   1   1      934.03      997.90     21.61 o 
   5   1   1        2.77        5.75      7.95 o 
   6   1   1      623.35      649.35     10.01 o 
   7   1   1      411.47      416.78      7.59 o 
   8   1   1       46.52       59.03      7.23 o 
   9   1   1       22.66       25.58      7.72 o 
  10   1   1       68.00       71.56      6.36 o 
  11   1   1       14.71       25.73      6.26 o 
  12   1   1        9.25        1.19      7.90 o 
  13   1   1       22.64       18.72     10.93 o 
  14   1   1        4.79        6.32     16.21 o 
 -12   2   1        8.14       12.27      7.67 o 
 -11   2   1      155.34      140.71     12.23 o 
 -10   2   1      139.33      121.87     20.69 o 
  -9   2   1        2.61        1.50      7.76 o 
  -8   2   1       91.72       97.41      9.54 o 
  -7   2   1      173.77      178.96     25.38 o 
  -6   2   1      175.09      204.79     11.42 o 
  -5   2   1        7.96        3.96      5.17 o 
  -4   2   1      492.57      474.49     54.64 o 
  -3   2   1      118.06      123.98     16.07 o 
  -2   2   1      187.52      162.62     18.35 o 
  -1   2   1     2790.25     2532.71     33.20 o 
   0   2   1       42.74       51.00     10.58 o 
   1   2   1       19.98       26.19     10.22 o 
   2   2   1       13.85       14.17     10.17 o 
   3   2   1      340.12      353.47     10.85 o 
   4   2   1     1004.26     1050.24     11.04 o 
   5   2   1      262.03      252.99      7.79 o 
   6   2   1      143.98      160.34      8.73 o 
   7   2   1      890.87      928.64     13.58 o 
   8   2   1       19.40       19.49      7.21 o 
   9   2   1       42.82       41.78      6.68 o 
  10   2   1       32.27       34.15      7.81 o 
  11   2   1       17.10       26.18      7.83 o 
  12   2   1        7.02        6.11      6.56 o 
  13   2   1        0.57        1.85     10.67 o 
  14   2   1        1.65       -0.11      7.67 o 
 -12   3   1        0.18       -1.32      8.10 o 
 -11   3   1       91.05       73.54      9.79 o 
 -10   3   1       54.71       50.45     10.40 o 
  -9   3   1      255.64      252.17     23.10 o 
  -8   3   1      279.17      307.02     49.79 o 
  -7   3   1        1.32        5.99      7.76 o 
  -6   3   1      187.96      196.23     21.77 o 
  -5   3   1        6.03        7.83      7.18 o 
  -4   3   1      948.97      936.30    109.73 o 
  -3   3   1      843.45      804.65     97.59 o 
  -2   3   1      106.14      123.60     12.28 o 
  -1   3   1      711.96      497.09     16.45 o 
   0   3   1     6192.55     6182.67     27.88 o 
   1   3   1     1209.20     1248.41     43.63 o 
   2   3   1     1394.17     1522.11     17.40 o 
   3   3   1        0.65        0.30      9.93 o 
   4   3   1      364.73      362.87     16.27 o 
   5   3   1        5.03       10.56      7.00 o 
   6   3   1       44.33       50.37      6.89 o 
   7   3   1      461.31      491.86      7.93 o 
   8   3   1       97.10       93.26      6.67 o 
   9   3   1       39.31       35.23      5.99 o 
  10   3   1       45.95       48.47      8.18 o 
  11   3   1       12.90       12.74      6.38 o 
  12   3   1        1.18       -1.08      6.92 o 
  13   3   1        0.83        4.74      7.02 o 
  14   3   1        0.15        3.94      7.96 o 
 -12   4   1        0.00       17.19     16.12 o 
 -11   4   1        0.90       -5.44      9.28 o 
 -10   4   1        3.20        8.50      9.33 o 
  -9   4   1       59.54       57.18      6.78 o 
  -8   4   1      599.12      647.84     90.22 o 
  -7   4   1      207.49      182.35     15.41 o 
  -6   4   1       55.95       45.95      8.17 o 
  -5   4   1      213.84      253.66     34.92 o 
  -4   4   1        1.28        2.12      6.11 o 
  -3   4   1      207.82      209.03     11.98 o 
  -2   4   1      123.33      125.68     12.41 o 
  -1   4   1      430.46      337.58     10.39 o 
   0   4   1      599.05      624.46     17.84 o 
   1   4   1      287.51      271.95      9.04 o 
   2   4   1        7.67       17.60      9.30 o 
   3   4   1      884.74      879.29     11.22 o 
   4   4   1      882.49      948.26     30.90 o 
   5   4   1      920.03     1004.74     13.68 o 
   6   4   1      515.01      589.57      9.78 o 
   7   4   1      125.85      114.78      6.74 o 
   8   4   1       30.17       30.51      5.42 o 
   9   4   1       32.43       28.34      6.95 o 
  10   4   1        0.07        0.08      8.46 o 
  11   4   1      154.39      145.96      7.77 o 
  12   4   1        1.61       -2.11      6.80 o 
  13   4   1        2.61        4.58      7.08 o 
  14   4   1        0.11        5.30      7.66 o 
 -11   5   1        2.61       13.09      9.94 o 
 -10   5   1       21.27       20.55      9.45 o 
  -9   5   1        1.51       -0.81      8.99 o 
  -8   5   1      182.00      179.98     24.94 o 
  -7   5   1       25.63       22.46      7.96 o 
  -6   5   1      107.32      113.59     20.17 o 
  -5   5   1      153.66      121.60     13.26 o 
  -4   5   1      219.80      239.63     25.85 o 
  -2   5   1      293.29      388.01     37.01 o 
  -1   5   1     2284.49     2342.24    188.21 o 
   0   5   1        1.85        8.09      8.55 o 
   1   5   1     1105.26     1095.57     15.20 o 
   2   5   1        5.01        4.74      7.14 o 
   3   5   1      279.51      264.97     15.40 o 
   4   5   1      749.04      817.54     11.32 o 
   5   5   1      966.77     1078.00     11.13 o 
   6   5   1      266.75      311.17      8.78 o 
   7   5   1      165.70      161.65      6.87 o 
   8   5   1      256.97      245.54     14.60 o 
   9   5   1        0.12       -0.40     12.29 o 
  10   5   1      103.87       97.99      6.83 o 
  11   5   1      335.41      324.25      9.29 o 
  12   5   1        0.01        0.43      6.66 o 
  13   5   1        3.04        5.62      7.32 o 
  14   5   1       60.09       55.88     11.75 o 
 -11   6   1        0.33        8.36     10.79 o 
 -10   6   1        2.10        4.55      9.74 o 
  -9   6   1        4.12       10.80      7.54 o 
  -8   6   1       34.90       29.89      8.52 o 
  -7   6   1      185.73      213.18     20.94 o 
  -6   6   1       31.39       34.31      9.06 o 
  -5   6   1      113.82      111.08     10.77 o 
  -4   6   1       79.74        1.69     10.36 o 
  -3   6   1       45.64       15.67     22.76 o 
  -2   6   1      112.17      132.74      9.40 o 
  -1   6   1     1698.74     1787.58    113.95 o 
   0   6   1     2772.93     2984.88     94.56 o 
   1   6   1       38.68       41.48      6.82 o 
   2   6   1      373.52      349.86     11.09 o 
   3   6   1      160.20      172.54      8.39 o 
   4   6   1      350.44      332.48      8.22 o 
   5   6   1      473.58      465.06      9.43 o 
   6   6   1      170.71      188.33      8.56 o 
   7   6   1      219.45      212.62      7.13 o 
   8   6   1      314.20      276.23     11.77 o 
   9   6   1      763.41      718.39     30.16 o 
  10   6   1       73.00       72.81      6.80 o 
  11   6   1       57.08       58.57     17.48 o 
  12   6   1       44.11       41.55      7.03 o 
  13   6   1       41.94       34.42     11.21 o 
  14   6   1       30.16       23.58      7.86 o 
 -10   7   1       33.63       48.66     13.07 o 
  -9   7   1        1.94       15.96      9.06 o 
  -8   7   1        2.18       -4.80     11.10 o 
  -7   7   1       34.45       42.65     11.22 o 
  -6   7   1       26.21       17.54     11.35 o 
  -5   7   1        3.01        0.19     10.67 o 
  -4   7   1       93.86        1.90     11.36 o 
  -3   7   1       16.65        9.71      8.48 o 
  -2   7   1       21.37       27.90      8.20 o 
  -1   7   1      621.62      688.66     55.80 o 
   0   7   1        2.01        6.81      7.08 o 
   1   7   1      801.92      908.78     19.57 o 
   2   7   1       43.86       40.22      8.04 o 
   3   7   1      574.79      597.20      8.55 o 
   4   7   1       33.62       26.94      8.15 o 
   5   7   1      137.61      132.51      8.12 o 
   6   7   1      184.36      176.99      8.13 o 
   7   7   1      288.57      267.39      8.62 o 
   8   7   1       66.02       78.55      8.48 o 
   9   7   1      615.46      609.23      9.10 o 
  10   7   1       14.98        8.63      6.79 o 
  11   7   1       16.04       12.42      7.91 o 
  12   7   1        6.10        8.32      6.82 o 
  13   7   1       52.32       38.03      7.56 o 
  14   7   1       57.65       69.37     14.28 o 
  -9   8   1       40.40       41.75     41.40 o 
  -8   8   1        8.04        6.05     11.74 o 
  -7   8   1        0.95       10.97      8.41 o 
  -6   8   1       16.55        7.31      7.94 o 
  -5   8   1      333.40      391.42    206.81 o 
  -4   8   1      528.64      483.29     10.56 o 
  -3   8   1       26.53       28.52      7.09 o 
  -2   8   1        6.04        2.44      8.25 o 
  -1   8   1      375.74      413.49     30.86 o 
   0   8   1      147.19      120.44     82.56 o 
   1   8   1       29.91       26.83      6.20 o 
   2   8   1      104.60      103.23      6.60 o 
   3   8   1     1554.79     1594.93     17.40 o 
   4   8   1      671.28      705.81     24.44 o 
   5   8   1        8.83       18.82      7.21 o 
   6   8   1        9.26        6.72      7.97 o 
   7   8   1        3.47       11.58      8.11 o 
   8   8   1       20.66       24.42      8.44 o 
   9   8   1      156.84      136.87      6.95 o 
  10   8   1       72.94       81.96      7.96 o 
  11   8   1       17.46       28.87      8.02 o 
  12   8   1        4.49        0.41      8.24 o 
  13   8   1       22.80       29.10      8.62 o 
  -8   9   1       54.36       47.64     32.30 o 
  -7   9   1        2.55        2.51      7.22 o 
  -6   9   1        3.10       -2.29      9.53 o 
  -5   9   1      128.85      165.22      7.67 o 
  -4   9   1       87.64      129.62     10.62 o 
  -3   9   1        3.64       11.90      7.40 o 
  -2   9   1      193.34      217.24     20.78 o 
  -1   9   1       22.68       27.21      7.94 o 
   0   9   1       28.47       17.76     13.13 o 
   1   9   1      128.30      146.39      6.13 o 
   2   9   1      212.05      237.33      7.31 o 
   3   9   1      355.00      378.16     15.87 o 
   4   9   1        5.32        4.10      7.95 o 
   5   9   1       11.59       23.93      7.98 o 
   6   9   1      169.19      165.82     14.08 o 
   7   9   1      843.07      796.80     38.94 o 
   8   9   1      282.93      265.42      6.59 o 
   9   9   1       13.54       15.22      7.81 o 
  10   9   1        0.57       10.36      8.22 o 
  11   9   1       34.49       27.36     15.91 o 
  12   9   1        1.60       -3.16      7.01 o 
  13   9   1       27.50       24.40      8.01 o 
  -8  10   1        5.14       11.44     13.89 o 
  -7  10   1       67.36       87.05     24.88 o 
  -6  10   1        0.33        5.54      8.92 o 
  -5  10   1        3.35       12.26      8.79 o 
  -4  10   1       70.94       92.70      8.40 o 
  -3  10   1      178.94      173.45     13.30 o 
  -2  10   1      276.61      302.16     12.66 o 
  -1  10   1       99.70       92.07      7.41 o 
   0  10   1       42.86       29.02     23.33 o 
   1  10   1      185.65      169.63    101.56 o 
   2  10   1       29.60       31.03      5.99 o 
   3  10   1       13.59       13.38      5.87 o 
   4  10   1       19.39       13.97      6.88 o 
   5  10   1       97.90      108.94      8.36 o 
   6  10   1        2.05        6.33      6.85 o 
   7  10   1       32.61       41.63      9.23 o 
   8  10   1       10.34       19.02      6.68 o 
   9  10   1        5.55        5.76      8.67 o 
  10  10   1        0.11       11.69      7.91 o 
  11  10   1       27.03       32.21     10.93 o 
  12  10   1        4.11        8.50      9.44 o 
  13  10   1       56.74       53.45     14.80 o 
  -7  11   1        0.21       -8.08      8.99 o 
  -6  11   1       17.61       25.05      7.71 o 
  -5  11   1        0.01      -14.66     11.61 o 
  -4  11   1        2.10       -4.47     12.10 o 
  -3  11   1       16.02       31.77      8.32 o 
  -2  11   1       13.78       23.92      7.37 o 
  -1  11   1        2.44        6.22      8.54 o 
   0  11   1       61.17       51.54     40.80 o 
   1  11   1       48.26       27.68     24.07 o 
   2  11   1        1.06        5.26      6.79 o 
   3  11   1       82.28       89.51      7.12 o 
   4  11   1       23.82       23.50      6.74 o 
   5  11   1        0.06        4.25      6.53 o 
   6  11   1       11.10       18.97      6.38 o 
   7  11   1        8.71        3.61      7.49 o 
   8  11   1       12.51        5.93      7.74 o 
   9  11   1       63.02       56.53      8.12 o 
  10  11   1        1.65        0.51     12.35 o 
  11  11   1        0.12       -2.84      7.68 o 
  12  11   1        5.77       11.40      9.64 o 
  -6  12   1        0.97       -6.40     16.17 o 
  -5  12   1        0.76        8.87     13.09 o 
  -4  12   1        1.30        2.00      9.01 o 
  -3  12   1       22.13       21.86     11.93 o 
  -2  12   1        0.09       16.85     10.03 o 
  -1  12   1        1.36       13.86      7.97 o 
   0  12   1        8.96       -4.01     11.80 o 
   1  12   1        3.79        1.68     10.03 o 
   2  12   1        2.81       16.34     12.32 o 
   3  12   1       42.71       59.17      7.85 o 
   4  12   1       53.05       53.19      5.80 o 
   5  12   1        6.38        4.18      8.90 o 
   6  12   1       28.29       27.14      6.71 o 
   7  12   1        0.78        7.36     10.03 o 
   8  12   1       41.31       35.58      7.30 o 
   9  12   1       32.43       31.18      8.71 o 
  10  12   1        0.48       -5.31      8.88 o 
  11  12   1        5.89       12.89      9.09 o 
  -4  13   1        0.03       20.98     12.58 o 
  -3  13   1        9.56       14.86     12.13 o 
  -2  13   1       57.58       65.85     16.69 o 
  -1  13   1       35.10       32.67      9.91 o 
   0  13   1        2.53        8.50      9.13 o 
   1  13   1        0.04        2.54      8.57 o 
   2  13   1        2.53        3.48      8.28 o 
   3  13   1        8.06       12.08      8.48 o 
   4  13   1       44.73       48.05      8.97 o 
   5  13   1        0.44        6.38      8.32 o 
   6  13   1        5.74       15.61      7.25 o 
   7  13   1        2.46        3.39      7.63 o 
   8  13   1        8.79       10.93      7.40 o 
   9  13   1        8.73       -5.72     14.53 o 
  10  13   1        1.18        5.65     10.69 o 
  11  13   1        5.08        7.94      8.50 o 
  -3  14   1        9.50       10.15     10.11 o 
  -2  14   1        4.50        2.17     11.20 o 
  -1  14   1        2.58        0.23     10.43 o 
   0  14   1        1.98        2.10      9.79 o 
   1  14   1        0.75      -13.17      7.66 o 
   2  14   1        1.06       -2.64      7.48 o 
   3  14   1       12.08        3.61      9.19 o 
   4  14   1       14.97       28.46      9.18 o 
   5  14   1       78.37       98.21      9.56 o 
   6  14   1        0.55       -3.73      9.16 o 
   7  14   1       10.35       15.74      7.59 o 
   8  14   1       20.56       22.02      9.47 o 
   9  14   1       36.51       46.36      9.70 o 
  10  14   1       30.15       38.91     11.14 o 
  -1  15   1        0.62        1.47      9.09 o 
   0  15   1        3.80       19.38     11.42 o 
   1  15   1        0.04        8.29     13.73 o 
   2  15   1        0.97       16.74      9.00 o 
   3  15   1       20.79        5.42     15.75 o 
   4  15   1        2.42        3.37      9.22 o 
   5  15   1        2.42        8.31      7.99 o 
   6  15   1        4.70        8.96      9.25 o 
   7  15   1       31.26       25.76     15.90 o 
   8  15   1        3.34       15.60      8.18 o 
  -5 -15   2        0.48      -10.28      9.60 o 
  -4 -15   2        0.00       17.72      8.29 o 
  -3 -15   2        1.23        3.18      8.46 o 
  -2 -15   2       18.45       16.54      9.36 o 
  -1 -15   2       16.36       12.82      9.44 o 
  -7 -14   2        0.92        3.83      9.63 o 
  -6 -14   2        0.05       -8.12      7.56 o 
  -5 -14   2       23.51       20.09      6.83 o 
  -4 -14   2       62.12       69.48      7.83 o 
  -3 -14   2       10.28       35.09     12.99 o 
  -2 -14   2       13.63       14.83      7.78 o 
  -1 -14   2       20.11       18.56      9.33 o 
   0 -14   2       10.02       27.22     13.55 o 
   1 -14   2        0.99        5.85      8.38 o 
   2 -14   2        0.14       12.91     14.27 o 
  -9 -13   2       18.26       12.33     10.10 o 
  -8 -13   2        0.14       16.94      9.43 o 
  -7 -13   2       16.19       16.11      7.24 o 
  -6 -13   2        1.92        2.33      8.19 o 
  -5 -13   2       38.76       26.43     10.46 o 
  -4 -13   2       98.39       82.85      6.34 o 
  -3 -13   2      124.94      133.99      7.49 o 
  -2 -13   2      128.07      139.20      8.65 o 
  -1 -13   2      109.86      108.32     67.60 o 
   0 -13   2        9.18       17.40     10.02 o 
   1 -13   2       10.83       16.42      7.80 o 
   2 -13   2        2.04       -0.61      9.24 o 
   3 -13   2        6.50        2.81     12.52 o 
   4 -13   2        1.20       21.89     12.81 o 
 -10 -12   2       11.27        5.80     17.51 o 
  -9 -12   2        0.58       11.80      8.45 o 
  -8 -12   2       14.69       21.22     12.74 o 
  -7 -12   2        0.91       -0.79      6.83 o 
  -6 -12   2       32.02       29.38      6.20 o 
  -5 -12   2        0.25        1.19      6.68 o 
  -4 -12   2       10.34       14.24      6.66 o 
  -3 -12   2       35.89       58.65      8.21 o 
  -2 -12   2        0.43       12.05      6.65 o 
  -1 -12   2      155.27      127.80     85.63 o 
   0 -12   2       85.40       80.81     45.24 o 
   1 -12   2      295.19      341.76      9.99 o 
   2 -12   2       23.35       36.44     11.34 o 
   3 -12   2        0.33       -5.13     11.53 o 
   4 -12   2        6.42       -1.65      9.49 o 
   5 -12   2        9.51        4.81     12.61 o 
 -11 -11   2       36.55       32.67      9.72 o 
 -10 -11   2        0.19       -2.31      8.66 o 
  -9 -11   2        1.55       11.68      7.01 o 
  -8 -11   2        0.04       -1.43      7.00 o 
  -7 -11   2       42.06       47.12      6.96 o 
  -6 -11   2      135.73      134.95      6.41 o 
  -5 -11   2       37.69       40.89      7.91 o 
  -4 -11   2      471.51      489.20     14.61 o 
  -3 -11   2        8.45        2.40      8.14 o 
  -2 -11   2        7.24       11.64     16.11 o 
  -1 -11   2        6.25       -0.76      6.54 o 
   0 -11   2      403.74      446.78    240.87 o 
   1 -11   2      136.35      146.53      8.48 o 
   2 -11   2        8.32       -0.47     11.47 o 
   3 -11   2       41.43       55.34     11.80 o 
   4 -11   2       33.01       42.87      8.62 o 
   5 -11   2       23.00       31.76      9.21 o 
   6 -11   2        3.61        9.88     13.28 o 
   7 -11   2       14.22       21.22      9.74 o 
 -11 -10   2       13.67       18.20      8.97 o 
 -10 -10   2        0.68       -6.66      7.06 o 
  -9 -10   2       35.85       41.20      7.00 o 
  -8 -10   2       56.08       62.75      8.50 o 
  -7 -10   2        9.45       20.64      7.74 o 
  -6 -10   2       54.58       54.13     10.15 o 
  -5 -10   2        3.50        3.33      8.16 o 
  -4 -10   2      164.79      164.07      7.30 o 
  -3 -10   2       36.71       34.81      6.74 o 
  -2 -10   2      274.15      289.41      7.53 o 
  -1 -10   2      173.73      191.07      8.36 o 
   0 -10   2      107.46       72.62     49.41 o 
   1 -10   2       45.60       24.54     18.03 o 
   2 -10   2       41.34       42.49      7.34 o 
   3 -10   2       15.50       18.22     11.35 o 
   4 -10   2        3.71       17.83      8.25 o 
   5 -10   2       71.25       87.65     11.43 o 
   6 -10   2        0.00       19.80     11.29 o 
   7 -10   2        0.08        0.02      8.86 o 
   8 -10   2       14.75       27.05      8.40 o 
 -12  -9   2       69.46       57.90      9.21 o 
 -11  -9   2       66.53       65.63      7.37 o 
 -10  -9   2      116.03      110.86     18.99 o 
  -9  -9   2       18.05       19.10      6.95 o 
  -8  -9   2       10.34        6.79      7.70 o 
  -7  -9   2       14.05       13.67     17.59 o 
  -6  -9   2       49.50       44.80      8.95 o 
  -5  -9   2        0.79        6.35     10.58 o 
  -4  -9   2       12.80       17.35      8.50 o 
  -3  -9   2      205.09      225.00     15.94 o 
  -2  -9   2        4.82        7.34      6.52 o 
  -1  -9   2       62.47       58.59      8.35 o 
   0  -9   2      211.08      192.48    118.90 o 
   1  -9   2        7.09        5.52      6.64 o 
   2  -9   2        7.31       15.96     10.44 o 
   3  -9   2      108.33      113.71     10.99 o 
   4  -9   2       15.56       29.47     10.60 o 
   5  -9   2       21.38       25.36     10.98 o 
   6  -9   2       74.35      108.56     11.02 o 
   7  -9   2       24.29       13.83      6.95 o 
   8  -9   2        1.24       -4.11      7.59 o 
   9  -9   2        2.06        0.36      9.26 o 
 -12  -8   2       14.05       23.85      8.69 o 
 -11  -8   2      261.02      240.05      7.54 o 
 -10  -8   2       73.05       85.14      8.64 o 
  -9  -8   2       21.79       18.99      8.15 o 
  -8  -8   2       31.03       22.41      5.65 o 
  -7  -8   2       18.30       22.82      8.17 o 
  -6  -8   2      346.70      357.50      8.04 o 
  -5  -8   2       12.25       15.18      7.97 o 
  -4  -8   2       46.05       36.82      5.75 o 
  -3  -8   2        2.72        3.95      7.50 o 
  -2  -8   2       34.55       41.92      7.79 o 
  -1  -8   2       83.93      103.89     10.52 o 
   0  -8   2       13.62       24.50      7.44 o 
   1  -8   2        0.41      -11.12      7.38 o 
   2  -8   2       44.31       55.09      9.42 o 
   3  -8   2        0.02       18.14     11.35 o 
   4  -8   2       40.28       10.45     11.35 o 
   5  -8   2      185.32      203.76     11.15 o 
   6  -8   2      162.27      117.42      8.29 o 
   7  -8   2       67.17       51.41     19.07 o 
   8  -8   2        0.02       10.91     10.69 o 
   9  -8   2        0.29       -5.72      6.50 o 
  10  -8   2        3.79        0.53      8.39 o 
 -12  -7   2       24.92       30.07      9.10 o 
 -11  -7   2      129.13      122.58     11.25 o 
 -10  -7   2      178.26      157.13      8.26 o 
  -9  -7   2        1.81        2.39      6.59 o 
  -8  -7   2        4.48       -0.32      7.97 o 
  -7  -7   2       94.10      109.41      7.32 o 
  -6  -7   2      238.02      231.14     18.53 o 
  -5  -7   2       14.08       14.86      5.49 o 
  -4  -7   2      258.81      284.39     18.55 o 
  -3  -7   2        7.36       15.18      6.51 o 
  -2  -7   2      118.98      124.82      8.39 o 
  -1  -7   2       33.39       32.40      6.53 o 
   0  -7   2       86.38       84.81      8.10 o 
   1  -7   2      257.78      206.88    128.19 o 
   2  -7   2      169.72      196.14     13.68 o 
   3  -7   2        0.89       -0.16     10.09 o 
   4  -7   2      124.96      139.19     11.67 o 
   5  -7   2      519.86      174.21     11.93 o 
   6  -7   2        1.89        0.04      7.92 o 
   7  -7   2       31.95       19.60      9.29 o 
   8  -7   2        7.82        8.23      7.37 o 
   9  -7   2       14.40        0.68     18.04 o 
  10  -7   2        3.59        0.56      8.79 o 
 -13  -6   2        6.06        7.93      9.68 o 
 -12  -6   2       33.18       53.05     15.81 o 
 -11  -6   2       92.06       88.77      7.03 o 
 -10  -6   2       32.53       36.71      6.78 o 
  -9  -6   2       24.98       34.01      8.15 o 
  -8  -6   2       17.59       16.73      8.27 o 
  -7  -6   2      141.33      138.91     11.57 o 
  -6  -6   2      259.89      267.84     20.06 o 
  -5  -6   2       11.79       11.53      5.77 o 
  -4  -6   2      757.82      762.83     35.01 o 
  -3  -6   2      228.56      242.28      8.91 o 
  -2  -6   2       48.23       42.15      6.03 o 
  -1  -6   2      117.36      113.02      7.26 o 
   0  -6   2       13.65       13.72      8.26 o 
   1  -6   2        0.42       -3.07      6.74 o 
   2  -6   2     1040.16     1058.47     41.75 o 
   3  -6   2      330.66      287.79     12.23 o 
   4  -6   2       63.94      -21.40     10.70 o 
   5  -6   2      568.22       -4.26     10.69 o 
   6  -6   2      223.09      241.15    135.40 o 
   7  -6   2       72.03       49.18     32.65 o 
   8  -6   2        8.01        7.43     10.61 o 
   9  -6   2        3.41        8.43      8.15 o 
  10  -6   2        0.05       -8.67      8.51 o 
  11  -6   2        0.45       10.96      8.84 o 
 -13  -5   2        5.45       23.82      9.61 o 
 -12  -5   2        2.56       -2.12      8.75 o 
 -11  -5   2       31.01       42.21      8.58 o 
 -10  -5   2       20.95       16.83      8.62 o 
  -9  -5   2      259.64      240.30      7.08 o 
  -8  -5   2      321.59      301.15     16.55 o 
  -7  -5   2        6.88       12.24      8.09 o 
  -6  -5   2        0.57        4.55      6.22 o 
  -5  -5   2       12.66       21.96      8.17 o 
  -4  -5   2     1328.97     1416.64     37.84 o 
  -3  -5   2       45.64       50.38      8.90 o 
  -2  -5   2        2.33        3.00      8.11 o 
  -1  -5   2      177.41      172.83      7.40 o 
   0  -5   2       59.48       48.86      6.65 o 
   1  -5   2      829.06      758.89    139.75 o 
   2  -5   2       40.97       30.09     10.05 o 
   3  -5   2     6683.15     7125.85     28.60 o 
   4  -5   2        0.01       -2.26     10.90 o 
   5  -5   2      147.22       10.86     10.49 o 
   6  -5   2       40.35       44.31     10.68 o 
   7  -5   2        0.44        6.07     10.51 o 
   8  -5   2        1.25        2.82      9.40 o 
   9  -5   2      105.58       95.24      7.73 o 
  10  -5   2        0.75        4.59      7.61 o 
  11  -5   2        1.12       10.60      9.77 o 
  12  -5   2        1.94        5.00     11.31 o 
 -13  -4   2        6.16       10.96      9.23 o 
 -12  -4   2        9.53       16.80      8.63 o 
 -11  -4   2        0.12        0.07      8.27 o 
 -10  -4   2       13.12       20.21      6.49 o 
  -9  -4   2      466.64      427.36     12.89 o 
  -8  -4   2      330.91      321.27      6.80 o 
  -7  -4   2      232.11      201.86     10.96 o 
  -6  -4   2       93.78       87.55      6.79 o 
  -5  -4   2      260.24      233.82      7.45 o 
  -4  -4   2      556.94      628.30     10.85 o 
  -3  -4   2      931.01      918.49     17.54 o 
  -2  -4   2      231.70      218.13      9.44 o 
  -1  -4   2     1559.97     1584.58     25.49 o 
   0  -4   2      662.63      647.30     14.34 o 
   1  -4   2      789.14      990.13     11.40 o 
   2  -4   2       42.36       36.02     10.29 o 
   3  -4   2        4.28       -5.56     11.88 o 
   5  -4   2      198.09      220.18     10.99 o 
   6  -4   2      103.81      109.78     12.21 o 
   7  -4   2        0.04       -0.11      8.82 o 
   8  -4   2        7.16       11.93      9.09 o 
   9  -4   2        0.86       -2.83      8.39 o 
  10  -4   2       54.34       59.44      9.16 o 
  11  -4   2        0.04        6.20      7.63 o 
  12  -4   2       65.74       67.76     16.61 o 
 -13  -3   2        3.31        2.92      8.26 o 
 -12  -3   2        1.63        9.12      8.80 o 
 -11  -3   2        3.08        7.93      7.80 o 
 -10  -3   2        1.04       -1.20      7.95 o 
  -9  -3   2      144.35      144.70      8.11 o 
  -8  -3   2      266.86      289.98      8.78 o 
  -7  -3   2      382.22      328.29      8.45 o 
  -6  -3   2       13.17       14.18      7.97 o 
  -5  -3   2       85.20       91.58      7.10 o 
  -4  -3   2      404.55      416.38      9.82 o 
  -3  -3   2     2361.79     2497.38     46.98 o 
  -2  -3   2     5518.80     5885.87     81.37 o 
  -1  -3   2     3437.68     3444.82     17.57 o 
   0  -3   2      605.54      663.32     11.56 o 
   1  -3   2    17199.43    16798.98     90.92 o 
   2  -3   2      792.37      967.66     16.67 o 
   5  -3   2     2585.60     3285.81     18.96 o 
   6  -3   2      175.72      218.00      8.66 o 
   7  -3   2       39.68       29.23      7.25 o 
   8  -3   2      112.10      122.23     11.83 o 
   9  -3   2       15.51       24.97     10.74 o 
  10  -3   2        0.15        0.52      7.80 o 
  11  -3   2       40.23       39.82     13.46 o 
  12  -3   2       13.86       15.08      8.93 o 
 -13  -2   2        0.25       -6.81     10.19 o 
 -12  -2   2       10.59        8.72      8.75 o 
 -11  -2   2       82.91       93.30      8.22 o 
 -10  -2   2       79.01       82.28     10.86 o 
  -9  -2   2        1.19        2.50      7.56 o 
  -8  -2   2        0.99        1.49     11.23 o 
  -7  -2   2      356.63      374.68      7.55 o 
  -6  -2   2       18.63       15.16      6.53 o 
  -5  -2   2      121.39      140.82      7.12 o 
  -4  -2   2     1917.02     2009.80     22.86 o 
  -3  -2   2        8.80       -0.14      6.38 o 
  -2  -2   2    17242.15    18758.59     89.51 o 
  -1  -2   2    11847.78    12380.20    314.57 o 
   0  -2   2     9437.88     9294.06    145.63 o 
   1  -2   2     1273.06     1128.90     32.34 o 
   2  -2   2    18877.19    19630.38     55.56 o 
   4  -2   2      309.70      384.70     12.86 o 
   5  -2   2       14.76       22.80     10.76 o 
   6  -2   2      134.39      158.86     11.30 o 
   7  -2   2       58.06       88.61     10.49 o 
   8  -2   2      300.95      325.23     11.88 o 
   9  -2   2        2.78       13.02      7.96 o 
  10  -2   2       76.02       63.50     11.00 o 
  11  -2   2       73.67       71.87     12.16 o 
  12  -2   2      139.33      157.81     12.40 o 
  13  -2   2       46.25       22.33     10.43 o 
 -13  -1   2        0.02        5.83      7.67 o 
 -12  -1   2        4.49       14.15      7.52 o 
 -11  -1   2      213.96      226.18      9.02 o 
 -10  -1   2      242.65      252.00      8.80 o 
  -9  -1   2      208.22      207.87      8.17 o 
  -8  -1   2       23.71       29.99      7.96 o 
  -7  -1   2      830.15      907.15      9.88 o 
  -6  -1   2      232.33      226.30      8.21 o 
  -5  -1   2      718.87      809.90      9.30 o 
  -4  -1   2      693.84      711.93     10.70 o 
  -3  -1   2       96.48      110.15      8.64 o 
  -2  -1   2    11649.32    12976.72     39.35 o 
  -1  -1   2     7780.64     8414.82     46.49 o 
   0  -1   2     2992.57     2883.55    123.55 o 
   1  -1   2    10858.98     9639.79    297.79 o 
   3  -1   2     3872.83     3872.40     26.64 o 
   4  -1   2       75.15       76.79      8.51 o 
   5  -1   2      625.80      703.96     11.62 o 
   6  -1   2      301.30      332.43     12.01 o 
   7  -1   2      126.28      156.22     11.10 o 
   8  -1   2      154.14      165.70      8.12 o 
   9  -1   2       53.20       60.36      8.33 o 
  10  -1   2       50.08       52.88      7.84 o 
  11  -1   2      228.02      206.96      9.33 o 
  12  -1   2       85.68       93.15     12.36 o 
  13  -1   2        0.51       -5.11      9.08 o 
 -13   0   2       13.79        7.92      7.74 o 
 -12   0   2        2.82        3.28      6.79 o 
 -11   0   2       13.18       13.33      7.04 o 
 -10   0   2      205.05      220.31      7.45 o 
  -9   0   2       93.29       98.58      8.11 o 
  -8   0   2       44.27       59.65      6.51 o 
  -7   0   2      241.75      291.87      7.16 o 
  -6   0   2       20.35       20.19      6.25 o 
  -5   0   2       27.65       28.38      7.91 o 
  -4   0   2        2.01        6.46      6.05 o 
  -3   0   2     1620.21     1941.68     14.24 o 
  -2   0   2     1099.54     1045.78    113.44 o 
  -1   0   2     1608.94     1463.44    116.26 o 
   0   0   2     1661.19     1504.55     73.67 o 
   1   0   2     1116.91     1097.93     52.39 o 
   2   0   2       73.82       95.72     16.54 o 
   3   0   2     4587.00     5185.95     43.27 o 
   4   0   2      644.93      715.57     26.29 o 
   5   0   2       12.99       18.99      6.53 o 
   6   0   2        7.97        9.37     10.20 o 
   7   0   2       91.34       85.49      6.32 o 
   8   0   2        1.41       12.23      5.78 o 
   9   0   2       71.01       69.27      6.64 o 
  10   0   2        6.14        3.64      7.40 o 
  11   0   2       24.26       20.23      6.70 o 
  12   0   2        7.32       18.49      8.59 o 
  13   0   2       10.08       15.72     11.88 o 
 -12   1   2       16.61       16.77      9.06 o 
 -11   1   2        3.42       -0.92      6.10 o 
 -10   1   2      144.34      146.69      8.76 o 
  -9   1   2        6.76       10.16      6.01 o 
  -8   1   2       88.50       86.75      6.08 o 
  -7   1   2      220.64      225.12      6.92 o 
  -6   1   2      233.07      273.45      7.05 o 
  -5   1   2       69.73       74.01      5.09 o 
  -4   1   2     2462.04     2580.95    197.85 o 
  -3   1   2      340.66      395.52     32.32 o 
  -2   1   2      116.11      109.98      7.96 o 
  -1   1   2     4853.65     4390.47    333.34 o 
   0   1   2       24.69       40.26      6.93 o 
   1   1   2       56.40       57.01     13.26 o 
   2   1   2        5.26        6.70     11.29 o 
   3   1   2     2714.79     3107.77     20.49 o 
   4   1   2      331.78      384.46      9.50 o 
   5   1   2       10.37       16.59      6.16 o 
   6   1   2       80.49       78.15      7.99 o 
   7   1   2      294.26      296.02      8.52 o 
   8   1   2      116.40      139.06      9.03 o 
   9   1   2        0.99        5.77      6.34 o 
  10   1   2        0.86        7.52      6.02 o 
  11   1   2       11.78       16.77      6.37 o 
  12   1   2        0.40        4.79      6.71 o 
  13   1   2       54.99       45.43      7.32 o 
  14   1   2       42.64       63.54     13.76 o 
 -12   2   2       47.36       40.12      9.10 o 
 -11   2   2        1.17        2.28      9.45 o 
 -10   2   2       14.61       19.45      7.03 o 
  -9   2   2       98.24       99.20      8.77 o 
  -8   2   2        2.70        2.30      6.31 o 
  -7   2   2        4.49        2.85      6.26 o 
  -6   2   2       21.81       27.01      5.86 o 
  -5   2   2       30.87       26.58      5.75 o 
  -4   2   2       85.69       70.05      6.53 o 
  -3   2   2      415.46      427.03     36.29 o 
  -2   2   2      487.21      505.45     44.45 o 
  -1   2   2       76.12       45.94     10.49 o 
   0   2   2     2764.64     2306.82    261.86 o 
   1   2   2       14.45        9.47     12.14 o 
   3   2   2    13123.82    14275.69    333.86 o 
   4   2   2     1276.26     1395.15     12.25 o 
   5   2   2       30.83       30.56      6.98 o 
   6   2   2      480.24      561.09      9.60 o 
   7   2   2      452.72      506.72      7.99 o 
   8   2   2      399.32      438.34      8.57 o 
   9   2   2       12.75       18.33      7.66 o 
  10   2   2        1.17       14.83      7.77 o 
  11   2   2        2.41        9.38      5.59 o 
  12   2   2       22.64       18.07      8.37 o 
  13   2   2       51.30       49.99      9.70 o 
  14   2   2       51.09       50.56      7.55 o 
 -12   3   2        8.71        7.66      8.49 o 
 -11   3   2        6.11       20.48      9.15 o 
 -10   3   2       20.89       24.30      8.93 o 
  -9   3   2       53.33       49.96      7.98 o 
  -8   3   2      251.28      217.47     15.05 o 
  -7   3   2      163.20      165.16     20.20 o 
  -6   3   2       29.12       26.98      7.60 o 
  -5   3   2      776.07      814.76     96.15 o 
  -4   3   2      759.63      745.28     93.13 o 
  -3   3   2      187.72      227.30     23.51 o 
  -2   3   2       20.70       15.05      6.04 o 
  -1   3   2        4.72       12.00      8.12 o 
   0   3   2      183.09      168.00      9.14 o 
   1   3   2     1546.87     1507.89     50.68 o 
   2   3   2      301.78      339.48     13.34 o 
   3   3   2    14268.07    15397.87    182.37 o 
   4   3   2     1671.06     1772.86     18.39 o 
   5   3   2      324.59      358.97      7.76 o 
   6   3   2        1.30       10.90      8.13 o 
   7   3   2      793.68      871.79      9.72 o 
   8   3   2      292.12      283.65      7.08 o 
   9   3   2        0.00        1.71      7.79 o 
  10   3   2       10.14       10.67      6.49 o 
  11   3   2       10.94       11.87      7.37 o 
  12   3   2        1.05       -7.10      7.26 o 
  13   3   2      101.10       87.10      7.40 o 
  14   3   2        4.08       14.60      8.76 o 
 -11   4   2        4.19       16.85      9.45 o 
 -10   4   2        6.15        6.29      8.95 o 
  -9   4   2       58.77       62.20      8.55 o 
  -8   4   2      634.19      623.52     78.70 o 
  -7   4   2      920.64      930.86    128.42 o 
  -6   4   2      441.17      418.40     43.22 o 
  -5   4   2      486.30      502.92     67.77 o 
  -4   4   2      652.02      694.68     75.30 o 
  -3   4   2      409.84      420.09     40.22 o 
  -2   4   2      276.30      218.04     12.01 o 
  -1   4   2      990.90      961.59     16.49 o 
   0   4   2      227.77      229.34      8.07 o 
   1   4   2      235.29      228.09      9.89 o 
   2   4   2        9.19        3.17      7.28 o 
   3   4   2       98.12       92.49      8.89 o 
   4   4   2      118.88      143.32      8.11 o 
   5   4   2      215.32      201.82      9.17 o 
   6   4   2      535.69      563.27     15.54 o 
   7   4   2        7.57       10.52      6.35 o 
   8   4   2        9.34       22.03      7.72 o 
   9   4   2      228.75      207.30     10.30 o 
  10   4   2      830.33      847.71     27.44 o 
  11   4   2       42.70       56.76      8.22 o 
  12   4   2      324.20      312.33      9.08 o 
  13   4   2       21.33        5.85      7.34 o 
  14   4   2        0.94      -15.57     11.24 o 
 -11   5   2       21.20       12.99      9.89 o 
 -10   5   2        0.91        2.19      7.83 o 
  -9   5   2        0.62        1.52      9.61 o 
  -8   5   2      131.80      128.31     11.88 o 
  -7   5   2      466.11      482.91     45.96 o 
  -6   5   2        7.63        6.61      8.14 o 
  -5   5   2       17.30       11.09      7.60 o 
  -4   5   2      217.89      214.33     14.30 o 
  -3   5   2      235.12      246.23     33.07 o 
  -2   5   2       15.16       -0.63      7.45 o 
  -1   5   2        4.69        5.14     10.91 o 
   0   5   2       34.97        2.83     20.91 o 
   1   5   2        6.24        7.85      6.36 o 
   2   5   2      105.80      128.17      8.47 o 
   3   5   2      157.10      130.08      9.38 o 
   4   5   2       18.73       22.11      6.36 o 
   5   5   2     3596.39     3891.81     66.25 o 
   6   5   2     1246.67     1283.96     19.48 o 
   7   5   2      254.56      272.73      6.37 o 
   8   5   2       89.76       81.51      8.08 o 
   9   5   2        6.32       11.05      5.94 o 
  10   5   2        0.53        0.26      5.79 o 
  11   5   2       67.81       70.19      9.10 o 
  12   5   2      207.56      183.86     19.35 o 
  13   5   2        5.93        2.73     12.52 o 
  14   5   2       12.75       15.32     16.78 o 
 -10   6   2       10.68        5.18     10.18 o 
  -9   6   2       17.62       21.13      7.67 o 
  -8   6   2       22.90       26.91      8.56 o 
  -7   6   2      303.94      324.78     40.05 o 
  -6   6   2      429.15      472.97     56.27 o 
  -5   6   2        4.15        7.55      8.37 o 
  -4   6   2      296.48      363.61     11.86 o 
  -3   6   2       23.36        7.62     18.50 o 
  -2   6   2       77.13       64.17      7.37 o 
  -1   6   2     1285.99     1430.24     16.61 o 
   0   6   2     1317.63     1154.45    288.83 o 
   1   6   2      160.00      191.02      8.87 o 
   2   6   2     1340.62     1381.48     26.42 o 
   3   6   2      466.25      506.62     12.29 o 
   4   6   2       30.86       32.06      8.25 o 
   5   6   2     1161.96     1308.12     28.92 o 
   6   6   2      119.44      140.12      8.02 o 
   7   6   2      433.31      432.79      7.80 o 
   8   6   2      279.82      257.62      8.53 o 
   9   6   2      100.24      100.21      6.86 o 
  10   6   2        0.01       14.86     10.78 o 
  11   6   2        0.47        5.45     10.91 o 
  12   6   2       44.98       72.40     26.80 o 
  13   6   2       25.61       14.93      8.29 o 
  14   6   2       15.87       30.35      7.95 o 
 -10   7   2        4.14        5.36     10.85 o 
  -9   7   2        6.25        4.38      8.12 o 
  -8   7   2       23.69       13.98      7.68 o 
  -7   7   2      109.76      117.43     11.75 o 
  -6   7   2       24.15       25.08      7.86 o 
  -5   7   2       13.13        4.10     14.66 o 
  -4   7   2      395.13      371.89    203.61 o 
  -3   7   2      403.29      310.59    189.79 o 
  -2   7   2      178.08      152.52     17.42 o 
  -1   7   2      128.21      151.43     11.40 o 
   0   7   2        7.98        3.06      6.41 o 
   1   7   2     1717.66     1864.83     12.84 o 
   2   7   2        4.58        8.70      7.95 o 
   3   7   2       11.44        8.49      7.58 o 
   4   7   2      536.20      592.56      9.31 o 
   5   7   2      348.85      359.53      8.86 o 
   6   7   2        8.66        3.50      6.46 o 
   7   7   2      282.50      292.64      7.67 o 
   8   7   2      203.55      200.09     16.86 o 
   9   7   2       26.67       22.62      8.46 o 
  10   7   2      122.70      117.45     11.29 o 
  11   7   2       11.93       17.94      6.99 o 
  12   7   2       63.73       51.34      8.71 o 
  13   7   2        3.00        6.85      7.25 o 
  14   7   2        1.85        1.50      8.16 o 
  -9   8   2       88.85      114.00     65.55 o 
  -8   8   2        0.97       -5.94      8.40 o 
  -7   8   2        7.69       -0.26      8.13 o 
  -6   8   2        9.03        2.89      5.73 o 
  -5   8   2      234.66      223.83    134.08 o 
  -4   8   2      772.17       27.10     12.40 o 
  -3   8   2      246.22      243.71     31.50 o 
  -2   8   2        1.16        2.78      8.29 o 
  -1   8   2      216.32      269.30     18.24 o 
   0   8   2      230.24      188.89    115.00 o 
   1   8   2     1765.94     1929.15     16.76 o 
   2   8   2      234.52      263.93     14.43 o 
   3   8   2        9.22       12.10      5.73 o 
   4   8   2        9.93       11.25      5.78 o 
   5   8   2       13.63       19.45      8.22 o 
   6   8   2       76.64       80.97      8.26 o 
   7   8   2      245.72      229.80      8.92 o 
   8   8   2       85.12       97.48      8.65 o 
   9   8   2       51.96       55.10      8.00 o 
  10   8   2        0.02       10.57      5.57 o 
  11   8   2        5.38        1.91      8.31 o 
  12   8   2        1.08        7.09      6.10 o 
  13   8   2        3.72       10.65      8.83 o 
  14   8   2        0.13       -7.41      8.63 o 
  -8   9   2        3.15        3.24      9.41 o 
  -7   9   2        0.25       10.30      8.58 o 
  -6   9   2        2.59       -5.78      8.24 o 
  -5   9   2       16.91       13.19     12.56 o 
  -4   9   2      154.57      178.77     11.48 o 
  -3   9   2        0.07        7.40      9.31 o 
  -2   9   2        4.83       18.94      8.74 o 
  -1   9   2       22.37       16.89      6.80 o 
   0   9   2       96.94       90.65     53.28 o 
   1   9   2      212.20      157.28    108.53 o 
   2   9   2      241.25      260.69      7.40 o 
   3   9   2      240.78      258.38      8.89 o 
   4   9   2        0.06       -2.72      7.87 o 
   5   9   2       32.42       41.43      6.65 o 
   6   9   2        9.85        7.64      8.05 o 
   7   9   2       17.20       21.33      8.38 o 
   8   9   2       59.00       55.07      7.08 o 
   9   9   2        1.81        9.94     11.72 o 
  10   9   2       71.79       57.61      8.05 o 
  11   9   2        4.11        4.56      8.12 o 
  12   9   2        3.46        4.64      8.89 o 
  13   9   2        5.02       -8.82      8.73 o 
  -7  10   2       12.81        5.71      7.60 o 
  -6  10   2        6.55       14.78      8.53 o 
  -5  10   2       32.77       36.24      7.28 o 
  -4  10   2       10.54       37.34     10.69 o 
  -3  10   2       28.10       32.18      8.89 o 
  -2  10   2      139.14      131.36      9.07 o 
  -1  10   2        8.99       12.09      7.42 o 
   0  10   2        4.78       11.84     11.04 o 
   1  10   2       24.45        8.39     14.67 o 
   2  10   2        3.90        6.00      6.53 o 
   3  10   2        5.68       -3.29      7.87 o 
   4  10   2       27.42       34.98      6.75 o 
   5  10   2        5.83       -1.83      8.35 o 
   6  10   2        0.00       -8.54      8.77 o 
   7  10   2       27.85       30.33      6.71 o 
   8  10   2        0.17       -0.22      6.46 o 
   9  10   2       47.63       46.36      7.82 o 
  10  10   2       17.15       11.27      8.62 o 
  11  10   2        1.70        6.06      7.51 o 
  12  10   2        6.18       -2.69      9.05 o 
  13  10   2       15.55       12.50      7.12 o 
  -6  11   2       19.85       18.67      9.07 o 
  -5  11   2        0.51       11.09      8.18 o 
  -4  11   2        0.53       -1.77     11.94 o 
  -3  11   2       10.32        9.16      7.25 o 
  -2  11   2       93.00       73.16      7.66 o 
  -1  11   2        0.04        3.81      8.56 o 
   0  11   2      135.15      135.49      7.61 o 
   1  11   2       24.25        8.37     14.94 o 
   2  11   2       37.81       44.12      7.09 o 
   3  11   2        1.21       17.24      7.10 o 
   4  11   2       12.44       17.14      8.31 o 
   5  11   2        3.82        4.01      5.96 o 
   6  11   2        1.29        2.48      7.84 o 
   7  11   2        0.65       -9.77     17.60 o 
   8  11   2       16.50       16.71      6.90 o 
   9  11   2        4.16        9.65      8.24 o 
  10  11   2       17.83       26.40      7.16 o 
  11  11   2        0.14        1.40      8.73 o 
  12  11   2        0.03        2.51     18.51 o 
  -5  12   2        2.85       14.73      9.47 o 
  -4  12   2        0.68       18.83      9.16 o 
  -3  12   2       14.43       10.32      9.74 o 
  -2  12   2       22.38       13.02      7.62 o 
  -1  12   2       36.56       34.73      7.90 o 
   0  12   2        2.71        8.81      7.88 o 
   1  12   2        1.46        6.87      8.39 o 
   2  12   2        9.45       13.52      6.84 o 
   3  12   2        4.39        6.55      6.39 o 
   4  12   2        1.15        0.50      7.59 o 
   5  12   2        0.02        2.07      5.83 o 
   6  12   2       27.52       36.93      8.02 o 
   7  12   2      103.79       98.19      6.21 o 
   8  12   2       18.75       23.88     10.36 o 
   9  12   2        3.82        4.35      7.27 o 
  10  12   2        8.24        4.00      7.40 o 
  11  12   2        0.31        6.41      9.88 o 
  12  12   2        0.17        6.93     10.66 o 
  -4  13   2       15.40       27.11     13.93 o 
  -3  13   2        7.77       16.01     13.48 o 
  -2  13   2       11.53       22.53      9.76 o 
  -1  13   2       46.42       51.73      8.91 o 
   0  13   2        4.18        2.01      7.18 o 
   1  13   2        8.90       14.90     11.09 o 
   2  13   2        7.17        7.15      6.72 o 
   3  13   2       13.09       16.27      6.76 o 
   4  13   2       15.44       23.43      6.85 o 
   5  13   2       15.80       20.21      8.39 o 
   6  13   2       97.68       87.13      7.09 o 
   7  13   2      126.28      133.21      8.80 o 
   8  13   2        0.41       -0.26      6.59 o 
   9  13   2        1.69        4.90      7.65 o 
  10  13   2       43.86       48.80     11.57 o 
  11  13   2       10.80       22.94      9.56 o 
  -3  14   2        6.30        1.43     15.19 o 
  -2  14   2        4.44       15.55     11.14 o 
  -1  14   2        4.05        9.08      7.91 o 
   0  14   2        2.04        1.68      9.26 o 
   1  14   2        1.83        4.06     13.05 o 
   2  14   2        1.50        5.58      8.79 o 
   3  14   2       14.98        5.61      7.62 o 
   4  14   2        4.60        6.11      8.48 o 
   5  14   2      155.40      181.09      9.71 o 
   6  14   2      163.02      152.73     11.84 o 
   7  14   2       84.19       69.04      9.14 o 
   8  14   2        3.14        9.73      9.06 o 
   9  14   2       92.35       99.42      9.50 o 
  10  14   2       19.37       14.65     10.24 o 
  -1  15   2        3.19       13.83     11.28 o 
   0  15   2        1.15        9.49     10.14 o 
   1  15   2        2.02       -4.47     13.07 o 
   2  15   2       13.78        6.19      9.03 o 
   3  15   2        0.58       -6.58      6.88 o 
   4  15   2        0.40       -3.75      9.50 o 
   5  15   2        0.39        5.56      7.92 o 
   6  15   2       98.31       86.99      9.73 o 
   7  15   2       24.78       14.28      9.11 o 
   8  15   2       36.83       40.87      8.00 o 
   3  16   2        6.45       14.49      8.54 o 
   4  16   2       23.49       19.85     17.40 o 
   5  16   2        3.16        9.80      7.44 o 
  -6 -14   3        0.74      -15.95      9.35 o 
  -5 -14   3       29.55       25.03      7.49 o 
  -4 -14   3       35.49       55.93     20.25 o 
  -3 -14   3        3.10        7.52      8.47 o 
  -2 -14   3       17.29       41.33      9.20 o 
  -1 -14   3        0.24        0.78      8.98 o 
   0 -14   3        7.94       10.81      6.18 o 
   1 -14   3        8.02       17.33     11.02 o 
  -8 -13   3       45.18      129.71     61.56 o 
  -7 -13   3       38.59       25.95      7.60 o 
  -6 -13   3        5.13        8.53      7.14 o 
  -5 -13   3        1.05        4.00      6.36 o 
  -4 -13   3       32.09       46.39      8.05 o 
  -3 -13   3       28.35       47.97      8.46 o 
  -2 -13   3       40.93       31.74     12.27 o 
  -1 -13   3        2.88       14.45      6.85 o 
   0 -13   3       18.24       15.66     16.83 o 
   1 -13   3       40.48       36.68     10.64 o 
   2 -13   3        1.03        3.95     12.79 o 
   3 -13   3        9.93       19.37     13.37 o 
   4 -13   3        5.49       14.37     14.53 o 
  -9 -12   3        0.56        3.47      7.58 o 
  -8 -12   3       19.94       14.59      7.24 o 
  -7 -12   3       15.18       16.93      6.40 o 
  -6 -12   3       93.23       97.07      8.47 o 
  -5 -12   3        1.64       -2.30      9.07 o 
  -4 -12   3       17.56       16.94      6.69 o 
  -3 -12   3       26.95       44.05      6.96 o 
  -2 -12   3       23.63       24.18      7.85 o 
  -1 -12   3      147.23      132.28     77.51 o 
   0 -12   3        0.93        6.61     14.89 o 
   1 -12   3      187.50      215.59     24.07 o 
   2 -12   3       59.70       65.79     12.37 o 
   3 -12   3        0.61        4.99     11.24 o 
   4 -12   3        3.73        5.97     12.58 o 
   5 -12   3        3.58        4.93     12.52 o 
 -10 -11   3       31.02       37.55      8.64 o 
  -9 -11   3        4.11       13.03      7.30 o 
  -8 -11   3        1.40        8.10      7.28 o 
  -7 -11   3       86.81       85.12      6.99 o 
  -6 -11   3        4.52       14.60      7.77 o 
  -5 -11   3      162.32      154.42      7.12 o 
  -4 -11   3      240.89      235.53      8.59 o 
  -3 -11   3        7.45        0.00     19.74 o 
  -2 -11   3       12.56       13.80      8.37 o 
  -1 -11   3       13.51       12.13     14.27 o 
   0 -11   3      497.25      456.97    255.20 o 
   1 -11   3       95.57       94.50     25.12 o 
   2 -11   3        6.95       14.92     10.91 o 
   3 -11   3        0.10        4.93     11.81 o 
   4 -11   3        0.12       -4.50      8.41 o 
   5 -11   3       26.47       27.19      8.94 o 
   6 -11   3       41.11       42.46     13.54 o 
   7 -11   3        2.81        4.16      9.62 o 
 -11 -10   3        0.21      -14.19      7.09 o 
 -10 -10   3       12.49       18.88     13.06 o 
  -9 -10   3        1.00       -4.57     21.23 o 
  -8 -10   3        0.74        2.00     11.73 o 
  -7 -10   3        0.22       -2.44      6.03 o 
  -6 -10   3        4.45       10.44      7.61 o 
  -5 -10   3       40.40       48.66      6.45 o 
  -4 -10   3        1.20       -2.95      6.28 o 
  -3 -10   3      144.23      129.26      9.67 o 
  -2 -10   3       42.55       41.27      5.87 o 
  -1 -10   3      387.24      381.08     11.70 o 
   0 -10   3      529.18      527.85    295.10 o 
   1 -10   3      292.34      263.10     68.02 o 
   2 -10   3        2.65        7.73      7.18 o 
   3 -10   3        2.53       12.87     10.72 o 
   4 -10   3        3.20        3.75      8.15 o 
   5 -10   3       14.68       19.13     10.84 o 
   6 -10   3        5.20       13.28      8.80 o 
   7 -10   3        2.89       -1.20      7.28 o 
   8 -10   3        2.22       26.67      9.33 o 
 -11  -9   3        0.69        9.24      7.92 o 
 -10  -9   3      121.52      101.11      8.51 o 
  -9  -9   3        2.16       11.46      8.19 o 
  -8  -9   3        3.22        5.21      8.18 o 
  -7  -9   3        8.48        6.81      9.74 o 
  -6  -9   3        0.35       -4.44      6.64 o 
  -5  -9   3       79.07       67.26      6.15 o 
  -4  -9   3       73.15       76.17      7.08 o 
  -3  -9   3        3.86      -10.84      8.52 o 
  -2  -9   3       92.76       83.08      6.67 o 
  -1  -9   3      243.38      232.82      8.75 o 
   0  -9   3      638.08      621.35      8.46 o 
   1  -9   3      462.21      434.79    239.30 o 
   2  -9   3       86.50      107.36     19.16 o 
   3  -9   3       48.56       59.92      8.05 o 
   4  -9   3        2.13       -6.25      7.74 o 
   5  -9   3       11.32       26.42     11.43 o 
   6  -9   3       32.51       46.10     10.93 o 
   7  -9   3       27.74       31.78     12.50 o 
   8  -9   3        2.25        9.74     10.13 o 
   9  -9   3        2.46        4.31      9.87 o 
 -12  -8   3        2.52        7.54      9.84 o 
 -11  -8   3       91.57       86.86      8.73 o 
 -10  -8   3       80.61       94.86      8.76 o 
  -9  -8   3       20.61       30.63      7.95 o 
  -8  -8   3        0.96        8.84     11.47 o 
  -7  -8   3       39.44       39.89      7.92 o 
  -6  -8   3       21.19       19.11      8.14 o 
  -5  -8   3       10.37        9.02      7.10 o 
  -4  -8   3       15.93       26.82      7.19 o 
  -3  -8   3       68.75       62.80      7.71 o 
  -2  -8   3        6.07        4.23      7.60 o 
  -1  -8   3       29.84       31.36      6.30 o 
   0  -8   3       87.06       77.16      6.40 o 
   1  -8   3       78.23       55.54     51.79 o 
   2  -8   3        3.05        0.67      9.53 o 
   3  -8   3      233.72      270.61     11.90 o 
   4  -8   3      200.89      239.75     11.48 o 
   5  -8   3      215.15      203.82      8.72 o 
   6  -8   3        3.35       13.50     10.71 o 
   7  -8   3      276.02      249.47     99.02 o 
   8  -8   3       98.66       91.68     55.60 o 
   9  -8   3       10.18       12.09      8.26 o 
  10  -8   3        0.58       21.23     12.59 o 
 -12  -7   3        0.36        7.28     10.16 o 
 -11  -7   3        8.91       22.24      9.48 o 
 -10  -7   3       50.68       52.71     17.85 o 
  -9  -7   3        0.20       11.82      6.56 o 
  -8  -7   3        5.22        1.24      6.76 o 
  -7  -7   3      323.20      296.35      6.64 o 
  -6  -7   3      394.75      391.82      9.19 o 
  -5  -7   3       89.08       82.76      8.34 o 
  -4  -7   3       34.88       31.96      6.55 o 
  -3  -7   3       36.71       47.98      9.93 o 
  -2  -7   3      148.96      145.10      8.40 o 
  -1  -7   3      156.93      136.74      6.98 o 
   0  -7   3      229.55      208.49      9.68 o 
   1  -7   3       54.37       51.65     34.16 o 
   2  -7   3      112.00      135.52     10.59 o 
   3  -7   3       61.81       64.67      7.91 o 
   4  -7   3        4.04       20.74     11.18 o 
   5  -7   3      834.96      960.96     14.98 o 
   6  -7   3        1.13        7.43     11.16 o 
   7  -7   3       91.11       65.42     49.02 o 
   8  -7   3        9.04        4.89     17.43 o 
   9  -7   3        1.37       -0.07      8.20 o 
  10  -7   3        2.94        2.15      7.26 o 
 -12  -6   3        0.15        7.59     12.43 o 
 -11  -6   3       18.25       28.74      8.83 o 
 -10  -6   3       33.30       34.32      8.91 o 
  -9  -6   3       27.28       23.60      7.86 o 
  -8  -6   3        2.97       13.78      6.65 o 
  -7  -6   3      558.64      556.36      9.65 o 
  -6  -6   3      354.04      367.76     15.63 o 
  -5  -6   3      408.85      378.50     26.61 o 
  -4  -6   3        0.41        4.42      7.69 o 
  -3  -6   3      371.44      401.23      7.88 o 
  -2  -6   3       77.81       90.12      8.02 o 
  -1  -6   3        4.90        5.93      7.94 o 
   0  -6   3      106.92      111.74      8.23 o 
   1  -6   3       40.02       33.05     15.25 o 
   2  -6   3       63.58       68.09      8.85 o 
   3  -6   3      590.63      496.01     10.19 o 
   4  -6   3       83.87      114.01     10.88 o 
   5  -6   3       31.61        6.56     11.46 o 
   6  -6   3      366.35        4.68     11.00 o 
   7  -6   3       68.39       56.45     28.31 o 
   8  -6   3        3.39        3.24      6.15 o 
   9  -6   3        8.54        0.49      8.01 o 
  10  -6   3        4.10        7.72      8.59 o 
  11  -6   3        0.74       -6.40      9.55 o 
 -12  -5   3        0.01        2.08      7.86 o 
 -11  -5   3       27.26       34.58      8.59 o 
 -10  -5   3       39.05       48.89      8.04 o 
  -9  -5   3       70.34       64.50      7.83 o 
  -8  -5   3       96.10       95.07      8.46 o 
  -7  -5   3       21.91       32.43     10.15 o 
  -6  -5   3      111.83       99.90      7.10 o 
  -5  -5   3      150.95      142.15     15.73 o 
  -4  -5   3      160.27      162.33      8.61 o 
  -3  -5   3      114.88      130.14     12.76 o 
  -2  -5   3       20.42       15.81      8.42 o 
  -1  -5   3      149.04      149.79      8.68 o 
   0  -5   3       54.78       61.13      9.45 o 
   1  -5   3      454.20      384.01     54.98 o 
   2  -5   3     1387.76     1292.31     69.82 o 
   3  -5   3     6038.89     6475.57     25.40 o 
   4  -5   3      140.55      -23.48     11.74 o 
   5  -5   3        6.70        3.71      7.37 o 
   6  -5   3       22.66       10.49     14.83 o 
   7  -5   3       99.13      109.08     11.59 o 
   8  -5   3       64.89       81.07     10.63 o 
   9  -5   3       52.73       44.55     10.53 o 
  10  -5   3       60.02       67.56      8.43 o 
  11  -5   3        0.69       13.98     10.60 o 
  12  -5   3        0.01        8.83     12.25 o 
 -12  -4   3        0.00       -5.45      6.81 o 
 -11  -4   3        0.00       10.82      8.35 o 
 -10  -4   3        6.23       -1.16      8.26 o 
  -9  -4   3      325.13      316.32     35.02 o 
  -8  -4   3      299.39      282.12      8.71 o 
  -7  -4   3       52.28       54.71      8.11 o 
  -6  -4   3       15.83       19.75      6.49 o 
  -5  -4   3        7.41        4.26      7.67 o 
  -4  -4   3     1586.31     1785.96     40.78 o 
  -3  -4   3     1062.11     1154.61     19.03 o 
  -2  -4   3     2880.03     3115.51     15.70 o 
  -1  -4   3     2010.71     2106.70     45.78 o 
   0  -4   3      365.80      434.59      8.48 o 
   1  -4   3      295.71      316.98     13.98 o 
   2  -4   3     1740.94     1706.14     85.65 o 
   3  -4   3      721.40      621.23     11.39 o 
   4  -4   3     2813.82      -25.60     12.80 o 
   6  -4   3      148.62      171.05     10.52 o 
   7  -4   3      181.85      216.83     25.89 o 
   8  -4   3        8.14        7.12      8.79 o 
   9  -4   3        6.33        5.41      8.49 o 
  10  -4   3       19.45       18.71      9.02 o 
  11  -4   3        0.05       -5.41      8.05 o 
  12  -4   3        2.06       10.41     10.22 o 
 -12  -3   3        7.78       10.50      7.04 o 
 -11  -3   3       15.80       19.32      8.87 o 
 -10  -3   3       59.48       58.71      8.26 o 
  -9  -3   3      837.81      853.43     18.99 o 
  -8  -3   3      657.09      639.26     18.59 o 
  -7  -3   3       71.01       75.89      5.90 o 
  -6  -3   3       14.83       16.05      7.83 o 
  -5  -3   3       16.18       20.07      6.24 o 
  -4  -3   3     3563.44     3988.95     61.41 o 
  -3  -3   3      179.99      175.34     17.55 o 
  -2  -3   3      592.84      551.58     17.21 o 
  -1  -3   3     1293.37     1331.90     21.08 o 
   0  -3   3      848.68      864.05     38.38 o 
   1  -3   3      148.98      152.74      7.48 o 
   2  -3   3      228.61      259.11     16.66 o 
   3  -3   3       20.20        3.86     12.44 o 
   4  -3   3     1148.93     1027.66     28.25 o 
   5  -3   3      930.14     1059.22     14.70 o 
   6  -3   3        0.71       -9.78      7.36 o 
   7  -3   3      111.64      139.20     10.92 o 
   8  -3   3        0.67       12.55      7.88 o 
   9  -3   3       43.38       20.53      7.96 o 
  10  -3   3       11.43        6.99      8.21 o 
  11  -3   3        0.08        5.50     11.76 o 
  12  -3   3        3.18        2.63      9.19 o 
  13  -3   3        0.52        4.94      8.43 o 
 -12  -2   3       72.87       70.19     13.33 o 
 -11  -2   3       49.22       62.45      8.73 o 
 -10  -2   3       53.81       41.36      5.95 o 
  -9  -2   3       30.34       43.73      7.68 o 
  -8  -2   3       25.35       30.31      7.04 o 
  -7  -2   3        0.00        4.79      8.05 o 
  -6  -2   3       74.46       64.85      7.87 o 
  -5  -2   3       51.24       64.90      8.71 o 
  -4  -2   3      374.42      437.86      8.46 o 
  -3  -2   3      877.92      981.45     11.83 o 
  -2  -2   3     1952.84     2146.54     16.68 o 
  -1  -2   3    16299.23    16102.48    865.22 o 
   0  -2   3      194.34      185.77      6.65 o 
   1  -2   3      166.63      148.56      6.69 o 
   2  -2   3       13.70       20.85      7.02 o 
   3  -2   3     1156.12     1118.18     23.93 o 
   5  -2   3        4.26       -0.02     10.84 o 
   6  -2   3        0.12        2.32     10.47 o 
   7  -2   3       30.40       43.93     10.31 o 
   8  -2   3       23.53       33.68     10.98 o 
   9  -2   3       79.96       83.61     11.04 o 
  10  -2   3        0.06       -9.78      7.78 o 
  11  -2   3       15.34       15.18     11.75 o 
  12  -2   3        1.54      -10.27     12.02 o 
  13  -2   3        6.91       11.00     12.71 o 
 -12  -1   3        9.83       11.31      7.61 o 
 -11  -1   3        0.46        5.01      8.10 o 
 -10  -1   3       39.57       41.17     11.09 o 
  -9  -1   3       70.69       81.59      7.46 o 
  -8  -1   3        4.13        1.01      8.47 o 
  -7  -1   3      762.29      834.84     10.13 o 
  -6  -1   3      338.03      346.49      6.68 o 
  -5  -1   3       12.34       10.60      7.41 o 
  -4  -1   3      326.05      353.73      9.49 o 
  -3  -1   3     2126.29     2345.36     15.33 o 
  -2  -1   3     1009.14      927.10     82.22 o 
  -1  -1   3      594.19      582.52     36.54 o 
   0  -1   3      510.42      480.26     25.59 o 
   1  -1   3      886.82      828.95     31.11 o 
   2  -1   3      682.15      663.13     66.52 o 
   4  -1   3      424.13      447.83     11.07 o 
   5  -1   3      248.85      251.96     12.25 o 
   6  -1   3      477.42      511.40      9.99 o 
   7  -1   3        8.43        7.19      9.94 o 
   8  -1   3      235.54      239.99     11.35 o 
   9  -1   3      181.55      207.95     12.01 o 
  10  -1   3        0.83        5.03     11.00 o 
  11  -1   3       13.33       18.00     11.20 o 
  12  -1   3       18.54       15.23     12.03 o 
  13  -1   3        0.45       14.58     11.85 o 
 -12   0   3       42.03       45.80      6.44 o 
 -11   0   3        3.83       -3.13      7.51 o 
 -10   0   3       43.19       58.12      5.89 o 
  -9   0   3        5.17        5.34      5.56 o 
  -8   0   3        1.34        8.40      8.76 o 
  -7   0   3      103.58      100.46      7.58 o 
  -6   0   3      873.74      983.78     22.31 o 
  -5   0   3      809.81      952.06     12.51 o 
  -4   0   3      968.20     1059.16     91.73 o 
  -3   0   3     4734.81     4989.04    378.72 o 
  -2   0   3     2347.26     2351.67    198.94 o 
  -1   0   3        8.64        6.20      7.13 o 
   0   0   3       37.66       35.51      9.77 o 
   1   0   3     7166.12     6289.92    276.65 o 
   2   0   3      263.24      243.81     16.08 o 
   3   0   3       23.86       21.93      8.45 o 
   4   0   3      224.01      264.92     12.64 o 
   5   0   3       13.25        4.54     10.79 o 
   6   0   3        9.78       14.26      6.12 o 
   7   0   3        3.39       -1.89      5.95 o 
   8   0   3      418.96      459.11     12.19 o 
   9   0   3       46.76       64.44      6.36 o 
  10   0   3       30.21       53.47     10.28 o 
  11   0   3       11.27       22.07     10.77 o 
  12   0   3       15.57       27.68     11.05 o 
  13   0   3       85.61       88.57     12.15 o 
  14   0   3       82.99       79.81     14.36 o 
 -12   1   3        0.92        7.67      9.45 o 
 -11   1   3        0.48       12.39      6.65 o 
 -10   1   3        0.22        6.31      5.90 o 
  -9   1   3        9.01        8.11      6.23 o 
  -8   1   3       10.62       12.89      5.07 o 
  -7   1   3        0.34       -2.01      5.52 o 
  -6   1   3        2.98        2.80      4.92 o 
  -5   1   3       49.45       67.27      5.59 o 
  -4   1   3      211.51      224.43     17.43 o 
  -3   1   3     5670.58     6080.28    473.96 o 
  -2   1   3     1545.84     1501.93    111.81 o 
  -1   1   3      282.46      254.49     19.14 o 
   0   1   3      960.38      865.95     64.99 o 
   1   1   3     1413.21     1308.46     90.88 o 
   2   1   3       89.45      105.87     16.71 o 
   3   1   3     1762.81     1921.47     27.61 o 
   4   1   3       65.00       53.97      7.79 o 
   5   1   3       13.60       13.99      6.76 o 
   6   1   3      297.79      324.22      9.26 o 
   7   1   3       41.47       42.46      7.49 o 
   8   1   3       66.95       76.26      7.67 o 
   9   1   3      144.49      168.92      6.97 o 
  10   1   3        3.55        9.09      7.65 o 
  11   1   3       23.17       31.42      7.48 o 
  12   1   3       42.32       41.94      6.87 o 
  13   1   3      111.03      143.93     12.61 o 
  14   1   3       51.33       59.54     12.81 o 
 -12   2   3        6.44       21.32     11.63 o 
 -11   2   3        0.35        1.10      8.79 o 
 -10   2   3        3.89       12.75      8.76 o 
  -9   2   3       12.40       17.87      6.42 o 
  -8   2   3       12.33       18.76      6.08 o 
  -7   2   3       30.41       28.22      5.00 o 
  -6   2   3        1.49        0.47      6.09 o 
  -5   2   3      238.10      254.32     19.85 o 
  -4   2   3      116.47      120.29      9.67 o 
  -3   2   3       53.14       60.46      5.78 o 
  -2   2   3     1802.53     1746.49    131.20 o 
  -1   2   3       13.13        5.42      8.25 o 
   0   2   3      510.45      497.92     32.47 o 
   1   2   3     2035.22     1705.63    158.46 o 
   2   2   3     4980.25     5447.53     35.56 o 
   4   2   3     5909.58     6508.86     24.00 o 
   5   2   3       92.56       81.42      8.49 o 
   6   2   3      485.20      506.93      9.56 o 
   7   2   3        1.85        6.52      5.91 o 
   8   2   3       56.79       73.87      6.23 o 
   9   2   3       12.15       13.12      5.55 o 
  10   2   3        0.50        8.59     11.32 o 
  11   2   3      107.04      101.60      8.07 o 
  12   2   3       49.72       44.68      8.10 o 
  13   2   3        0.22       -2.33     20.35 o 
  14   2   3       25.11       25.09      7.75 o 
 -11   3   3        0.07       -0.87      9.53 o 
 -10   3   3        0.77       -3.47      7.17 o 
  -9   3   3        1.27        1.66      8.35 o 
  -8   3   3       90.62       84.52     10.02 o 
  -7   3   3       17.49       35.10      7.77 o 
  -6   3   3      143.13      138.49     26.37 o 
  -5   3   3       86.85      107.42     12.54 o 
  -4   3   3      117.68       84.63      9.45 o 
  -3   3   3      110.23      111.54     16.85 o 
  -2   3   3      749.93      766.30     55.86 o 
  -1   3   3      119.78      103.71      7.94 o 
   0   3   3     1199.91     1163.91     92.76 o 
   1   3   3      729.45      733.56     19.95 o 
   2   3   3      827.42      858.10     17.99 o 
   3   3   3     7575.44     8394.91    324.15 o 
   4   3   3     7934.03     8766.98     27.51 o 
   5   3   3      395.49      433.26      9.90 o 
   6   3   3     2920.70     3262.66     14.96 o 
   7   3   3        3.45       17.62      7.01 o 
   8   3   3       74.98       78.81      5.54 o 
   9   3   3       73.71       65.83      6.47 o 
  10   3   3      234.26      257.85      8.07 o 
  11   3   3        3.56        4.38      7.78 o 
  12   3   3      192.79      173.17      8.80 o 
  13   3   3        0.30      -11.50      8.38 o 
  14   3   3       19.85       33.81      9.15 o 
 -11   4   3        2.58        7.35      9.79 o 
 -10   4   3        2.39       10.12      9.26 o 
  -9   4   3       19.39       29.67      7.18 o 
  -8   4   3       12.51       11.93      6.87 o 
  -7   4   3      496.25      488.01     62.85 o 
  -6   4   3        8.16       10.04      7.87 o 
  -5   4   3       29.78       28.63      7.52 o 
  -4   4   3      226.09      220.78     24.27 o 
  -3   4   3       44.68       52.21      8.89 o 
  -2   4   3        0.32       -0.62      4.81 o 
  -1   4   3      862.85      772.17    197.92 o 
   0   4   3       17.66       14.92      7.58 o 
   1   4   3      851.42      853.84     13.62 o 
   2   4   3       50.69       45.71      8.67 o 
   3   4   3      290.11      321.29     12.82 o 
   4   4   3       86.54       95.35      8.42 o 
   5   4   3      343.51      379.16      9.65 o 
   6   4   3        0.24        5.58      6.35 o 
   7   4   3        0.03        5.91      6.15 o 
   8   4   3       88.79      103.04      7.75 o 
   9   4   3       38.06       35.83      8.87 o 
  10   4   3        2.66       16.36      8.17 o 
  11   4   3       83.35       85.35      7.99 o 
  12   4   3      161.62      159.95      8.85 o 
  13   4   3       48.53       45.13      8.47 o 
  14   4   3        3.09       -0.08     10.87 o 
 -10   5   3        4.16       13.18     11.82 o 
  -9   5   3       34.18       31.02      7.35 o 
  -8   5   3        0.05       -5.28      8.59 o 
  -7   5   3        0.19        0.42      8.10 o 
  -6   5   3       22.42       26.87      8.04 o 
  -5   5   3       23.47       31.27      9.95 o 
  -4   5   3        8.11        9.46      7.64 o 
  -3   5   3       24.26       23.64      7.29 o 
  -2   5   3      124.62      114.32     33.56 o 
  -1   5   3      296.22      331.78     17.17 o 
   0   5   3      908.04      831.70     45.53 o 
   1   5   3        0.25        1.00      7.97 o 
   2   5   3      268.88      258.09      9.22 o 
   3   5   3       11.31       11.73      6.26 o 
   4   5   3       19.48       22.37      8.70 o 
   5   5   3      195.62      183.50      8.74 o 
   6   5   3       60.17       62.68      7.64 o 
   7   5   3     1153.69     1237.49     10.75 o 
   8   5   3      111.39      111.89      6.82 o 
   9   5   3       33.17       26.29      6.91 o 
  10   5   3      361.74      357.17      9.17 o 
  11   5   3      614.71      624.81      8.14 o 
  12   5   3        7.89        9.37      6.92 o 
  13   5   3       39.01       43.34      8.55 o 
  14   5   3        0.55       -4.22      9.80 o 
 -10   6   3        0.15        3.21      9.88 o 
  -9   6   3        1.19        8.55      9.67 o 
  -8   6   3        4.79        5.74      8.18 o 
  -7   6   3      104.61      128.19     12.11 o 
  -6   6   3      905.03     1069.22    129.10 o 
  -5   6   3      119.35      116.09      9.25 o 
  -4   6   3       12.11        9.43      9.85 o 
  -3   6   3       42.75       40.79     24.12 o 
  -2   6   3       65.38       -8.35     10.20 o 
  -1   6   3      152.21      173.22      6.82 o 
   0   6   3      172.01      161.18      8.43 o 
   1   6   3      159.86      188.12      7.43 o 
   2   6   3       83.04       93.21      8.59 o 
   3   6   3     1977.46     2092.64    100.74 o 
   4   6   3     1453.40     1559.26     40.17 o 
   5   6   3       33.94       43.82      8.04 o 
   6   6   3       13.63       30.40     11.61 o 
   7   6   3      463.24      508.12      9.68 o 
   8   6   3       39.75       46.97      6.62 o 
   9   6   3        0.57        4.97      6.95 o 
  10   6   3       17.28       21.29      7.90 o 
  11   6   3       50.35       46.31      7.98 o 
  12   6   3       47.05       41.10      6.31 o 
  13   6   3       20.88       23.50      8.16 o 
  14   6   3        0.45        7.72      9.86 o 
  -9   7   3        0.24        4.47      9.43 o 
  -8   7   3       35.73       30.89      9.56 o 
  -7   7   3        4.13        5.80      8.58 o 
  -6   7   3      294.30      326.46     17.78 o 
  -5   7   3      104.98      102.43      8.81 o 
  -4   7   3      223.34      154.03    101.19 o 
  -3   7   3      315.41        7.73     10.22 o 
  -2   7   3      360.61      395.73     12.58 o 
  -1   7   3      183.08      203.00     11.58 o 
   0   7   3      406.76      450.89     28.04 o 
   1   7   3       52.47       56.25      7.87 o 
   2   7   3      936.74      994.93     17.30 o 
   3   7   3      313.04      321.62     12.55 o 
   4   7   3      477.48      537.28     16.62 o 
   5   7   3      285.54      301.53     16.87 o 
   6   7   3        5.12        5.45      7.91 o 
   7   7   3        2.74       10.66      6.61 o 
   8   7   3       76.85       70.35      6.15 o 
   9   7   3       80.27       88.31      7.28 o 
  10   7   3        3.71       -1.72      5.66 o 
  11   7   3        6.61       14.85      6.50 o 
  12   7   3        3.61        5.23      6.29 o 
  13   7   3       10.72        5.52      9.18 o 
  14   7   3        2.08        5.72      9.04 o 
  -9   8   3       18.93       32.52     14.55 o 
  -8   8   3        9.14       16.23      9.34 o 
  -7   8   3       22.77       14.09     13.21 o 
  -6   8   3        2.35       -1.98      7.71 o 
  -5   8   3       24.11       10.02     14.61 o 
  -4   8   3      230.47      260.89    151.12 o 
  -3   8   3      124.93      110.10     20.15 o 
  -2   8   3       19.67       32.63      7.88 o 
  -1   8   3      135.26      143.28     11.65 o 
   0   8   3       15.18       23.40      7.75 o 
   1   8   3       23.46       10.43      7.53 o 
   2   8   3      435.25      418.40      9.19 o 
   3   8   3       31.87       39.97      7.69 o 
   4   8   3       10.33       14.12      7.69 o 
   5   8   3       88.85       89.95      8.07 o 
   6   8   3       25.91       20.68      6.85 o 
   7   8   3        0.66        0.34      5.78 o 
   8   8   3        2.97       -2.38      8.35 o 
   9   8   3        3.26       12.06     24.64 o 
  10   8   3       35.61       30.18     15.06 o 
  11   8   3       31.14       27.03      8.49 o 
  12   8   3        0.07       13.51      9.88 o 
  13   8   3       20.08        8.17      7.56 o 
  14   8   3        0.04        2.50      9.27 o 
  -8   9   3        0.64       11.22      8.83 o 
  -7   9   3        1.02       13.40      7.33 o 
  -6   9   3       13.04       12.68      7.32 o 
  -5   9   3        3.08       11.46      6.56 o 
  -4   9   3        2.29       10.00      8.06 o 
  -3   9   3       65.93       72.61      9.26 o 
  -2   9   3      106.00      105.41      9.04 o 
  -1   9   3        1.74        4.14      8.24 o 
   0   9   3        1.14       -3.08     10.27 o 
   1   9   3        0.10        7.71      7.95 o 
   2   9   3      144.36      141.93      7.01 o 
   3   9   3      219.55      223.32     15.12 o 
   4   9   3       76.64       77.75      8.16 o 
   5   9   3       95.99       94.26      6.98 o 
   6   9   3        0.31        5.25      7.93 o 
   7   9   3        3.01        7.29     10.83 o 
   8   9   3       64.13       65.06      8.46 o 
   9   9   3        2.86       -0.24      6.49 o 
  10   9   3      181.15      177.22     13.90 o 
  11   9   3        0.35       -6.43      8.30 o 
  12   9   3        4.34        5.64      7.30 o 
  13   9   3        8.94       18.22      7.94 o 
  14   9   3        0.03        9.39      8.20 o 
  -7  10   3       49.56       62.45      9.88 o 
  -6  10   3       21.76       13.76     14.55 o 
  -5  10   3       10.46       22.29      6.87 o 
  -4  10   3        3.23        7.55      7.82 o 
  -3  10   3        5.79       14.64      7.98 o 
  -2  10   3       32.36       31.78      8.52 o 
  -1  10   3      122.03      113.51      9.47 o 
   0  10   3        1.49       -0.12     11.53 o 
   1  10   3        0.52        3.63      6.82 o 
   2  10   3        8.47       10.48      8.18 o 
   3  10   3       14.18       13.19      8.32 o 
   4  10   3        8.47        8.93      7.92 o 
   5  10   3       14.26        5.27      9.84 o 
   6  10   3        6.75        0.47      8.42 o 
   7  10   3        2.30       11.00      7.22 o 
   8  10   3       67.63       68.18      7.00 o 
   9  10   3       12.00       19.64      8.39 o 
  10  10   3      172.74      145.53      8.72 o 
  11  10   3        1.65        6.68     15.51 o 
  12  10   3        0.05        0.59      7.72 o 
  13  10   3        1.81        8.75      7.19 o 
  -6  11   3        8.81       17.29      7.88 o 
  -5  11   3        5.36       15.09      7.16 o 
  -4  11   3       14.04        1.20     12.22 o 
  -3  11   3       89.32      110.55     11.83 o 
  -2  11   3       12.79       24.40      8.33 o 
  -1  11   3      137.62      144.65     11.59 o 
   0  11   3        0.59        4.74     11.93 o 
   1  11   3        7.72        8.09     10.32 o 
   2  11   3        6.69        2.54      9.74 o 
   3  11   3       15.19       22.51      7.03 o 
   4  11   3       86.09       86.04      8.78 o 
   5  11   3       25.46       28.70      7.30 o 
   6  11   3        0.49       -0.30      7.94 o 
   7  11   3        8.98        5.28      8.34 o 
   8  11   3       28.30       27.31      9.01 o 
   9  11   3        0.56        6.47      5.89 o 
  10  11   3       58.94       40.00      7.24 o 
  11  11   3        0.10        7.71      8.58 o 
  12  11   3        2.16        8.11     15.80 o 
  13  11   3        2.36       12.08     10.22 o 
  -5  12   3        0.02       -9.10      9.55 o 
  -4  12   3        3.13       -6.27     13.26 o 
  -3  12   3       20.51       35.46      9.76 o 
  -2  12   3        7.65        5.84      9.16 o 
  -1  12   3       88.40       74.71      9.41 o 
   0  12   3       59.90       55.10      9.53 o 
   1  12   3        0.76        9.16      6.55 o 
   2  12   3        0.69       -7.00      7.98 o 
   3  12   3        0.08        0.49      8.54 o 
   4  12   3        4.72       10.92      7.97 o 
   5  12   3        0.32       11.53      8.32 o 
   6  12   3        0.32       21.64      8.35 o 
   7  12   3       30.39       39.49      8.46 o 
   8  12   3       82.67       86.95      8.39 o 
   9  12   3       13.27       11.57      7.32 o 
  10  12   3       16.58       32.84      9.28 o 
  11  12   3        1.56        2.92      9.20 o 
  12  12   3        5.98       -0.99      9.55 o 
  -4  13   3       11.42       32.34     13.10 o 
  -3  13   3        0.83        8.10     10.07 o 
  -2  13   3        0.92        3.64      9.34 o 
  -1  13   3       56.09       56.66      8.55 o 
   0  13   3       48.65       62.03     10.10 o 
   1  13   3        3.38       -1.22     12.26 o 
   2  13   3       11.54       14.89      8.11 o 
   3  13   3       74.93       75.35      8.16 o 
   4  13   3        4.43       14.03      6.53 o 
   5  13   3       28.01       31.22      9.56 o 
   6  13   3        8.86       12.14      8.24 o 
   7  13   3       80.20       81.42      8.54 o 
   8  13   3        9.40        4.57     11.26 o 
   9  13   3       27.72       19.09      8.97 o 
  10  13   3       44.39       55.66      9.28 o 
  11  13   3       11.27        3.69      9.87 o 
  -2  14   3        0.03       -3.53      8.97 o 
  -1  14   3        0.01        3.72     10.24 o 
   0  14   3        0.17       -0.95      9.31 o 
   1  14   3        7.05       13.13     11.36 o 
   2  14   3       12.41        8.95      7.13 o 
   3  14   3        2.92       16.06     10.67 o 
   4  14   3       34.17       35.61      8.60 o 
   5  14   3       78.09       72.92      8.68 o 
   6  14   3      123.87      134.76      7.78 o 
   7  14   3       19.44       33.33      7.61 o 
   8  14   3       13.78        8.83      9.34 o 
   9  14   3       38.59       36.70      7.88 o 
  10  14   3       84.93       78.83      8.46 o 
   0  15   3        3.25        9.35     10.07 o 
   1  15   3        1.69        3.44      8.68 o 
   2  15   3        0.00        2.88     14.26 o 
   3  15   3       24.11       19.31     11.24 o 
   4  15   3      107.03       81.84     30.44 o 
   5  15   3       37.58       47.90      8.81 o 
   6  15   3       83.18       84.38     10.00 o 
   7  15   3       53.96       43.67     10.36 o 
   8  15   3       13.63       15.26      9.50 o 
   9  15   3        0.62       -8.08      8.34 o 
   3  16   3       40.09       58.69     21.58 o 
   4  16   3        0.02       -7.56     10.55 o 
   5  16   3        0.02       -1.96      9.56 o 
   6  16   3       12.13        8.81     13.88 o 
  -5 -14   4        0.07        4.37      8.93 o 
  -4 -14   4       11.65       29.29     19.72 o 
  -3 -14   4       12.81       14.66      9.14 o 
  -2 -14   4       35.67       27.75     16.80 o 
  -1 -14   4       69.07       51.14     17.64 o 
   0 -14   4       17.31       11.98      8.35 o 
  -7 -13   4       11.04        4.62      8.08 o 
  -6 -13   4        7.58        5.57      7.58 o 
  -5 -13   4        0.16        1.84      8.98 o 
  -4 -13   4        2.85       30.11      8.91 o 
  -3 -13   4       16.12       28.16      8.46 o 
  -2 -13   4       73.19       73.52     13.83 o 
  -1 -13   4       80.57       79.33     49.68 o 
   0 -13   4        2.50       -5.91      6.64 o 
   1 -13   4        6.65       16.35      8.35 o 
   2 -13   4        3.27       19.22     12.78 o 
   3 -13   4       12.34       40.83      9.74 o 
  -8 -12   4       30.26       23.80     10.51 o 
  -7 -12   4       19.38        0.14      7.38 o 
  -6 -12   4       73.41       69.65      8.52 o 
  -5 -12   4       30.03       26.86     12.62 o 
  -4 -12   4        1.98        3.31      8.56 o 
  -3 -12   4       16.71       17.88      6.89 o 
  -2 -12   4        0.36      -11.74     15.33 o 
  -1 -12   4       84.23       66.84     33.95 o 
   0 -12   4       21.74       22.70      7.12 o 
   1 -12   4       97.95      106.62      9.88 o 
   2 -12   4       31.15       46.19     12.42 o 
   3 -12   4        1.04       -3.85     12.41 o 
   4 -12   4        2.57       25.42     12.86 o 
   5 -12   4        8.49        2.91     13.54 o 
  -9 -11   4       13.07       12.09      7.78 o 
  -8 -11   4        0.11       -5.25      8.32 o 
  -7 -11   4       51.73       51.03     10.27 o 
  -6 -11   4        3.98       11.10      7.92 o 
  -5 -11   4        0.17        2.03      8.06 o 
  -4 -11   4       19.70       19.18      6.67 o 
  -3 -11   4        1.36        4.06      6.81 o 
  -2 -11   4        3.58       13.02      6.55 o 
  -1 -11   4        0.91       16.96      6.37 o 
   0 -11   4        0.67        6.85      6.93 o 
   1 -11   4       20.72       12.12      6.16 o 
   2 -11   4        3.19        0.69     10.95 o 
   3 -11   4       14.93       39.97     11.91 o 
   4 -11   4        0.00        4.15      8.84 o 
   5 -11   4       28.63       45.85     11.69 o 
   6 -11   4       14.79       12.62     12.13 o 
 -10 -10   4        2.92      -11.72      9.46 o 
  -9 -10   4        7.11        4.11      7.45 o 
  -8 -10   4        0.14       -1.16      6.97 o 
  -7 -10   4       16.59       23.77      8.28 o 
  -6 -10   4       13.15       20.04      6.62 o 
  -5 -10   4       69.57       70.47      6.64 o 
  -4 -10   4      109.64      123.53      8.38 o 
  -3 -10   4       63.68       69.10      7.78 o 
  -2 -10   4        2.49        6.60      6.33 o 
  -1 -10   4       15.43       23.23      7.58 o 
   0 -10   4      185.61      154.09     43.61 o 
   1 -10   4       67.46       61.11     14.32 o 
   2 -10   4       46.01       59.81      9.07 o 
   3 -10   4       26.69       16.90      8.37 o 
   4 -10   4       11.96       39.73     10.81 o 
   5 -10   4        7.71        9.18      8.39 o 
   6 -10   4      105.38      107.62     11.85 o 
   7 -10   4       52.30       42.58      9.34 o 
 -11  -9   4       16.45       27.63      8.27 o 
 -10  -9   4       33.94       31.96      9.28 o 
  -9  -9   4        1.07        5.41     15.19 o 
  -8  -9   4       13.35       16.90      8.00 o 
  -7  -9   4       23.36        9.61      7.73 o 
  -6  -9   4      153.24      154.61      6.14 o 
  -5  -9   4      181.85      181.19      6.33 o 
  -4  -9   4      227.88      241.19     19.90 o 
  -3  -9   4       17.86       37.52      8.08 o 
  -2  -9   4        0.48       -4.37      6.47 o 
  -1  -9   4       15.12       18.10     13.11 o 
   0  -9   4      194.30      170.10     90.16 o 
   1  -9   4      384.16      344.87     95.57 o 
   2  -9   4       55.04       53.58      9.22 o 
   3  -9   4        2.06        7.55     10.89 o 
   4  -9   4       58.54       54.09     11.12 o 
   5  -9   4        3.99      -11.00      8.45 o 
   6  -9   4        0.93        7.90      8.06 o 
   7  -9   4      107.64      122.92     12.72 o 
   8  -9   4        6.75        7.72      8.81 o 
   9  -9   4        2.90       -1.23      9.19 o 
 -11  -8   4        1.45      -12.32      8.34 o 
 -10  -8   4       25.70       23.15      7.65 o 
  -9  -8   4        3.92        6.81      6.98 o 
  -8  -8   4       26.66       27.05      9.84 o 
  -7  -8   4        1.08        7.52     10.93 o 
  -6  -8   4      105.80       91.42      8.91 o 
  -5  -8   4       61.02       69.28      6.03 o 
  -4  -8   4      117.43      125.72     12.89 o 
  -3  -8   4        0.00        2.47      8.05 o 
  -2  -8   4        1.92        2.95      6.74 o 
  -1  -8   4        5.96       15.37      7.84 o 
   0  -8   4       31.53       30.05      8.03 o 
   1  -8   4       11.21       16.97      8.27 o 
   2  -8   4       75.35       57.71      7.63 o 
   3  -8   4      164.52      158.48      9.00 o 
   4  -8   4      509.33      566.10     13.27 o 
   5  -8   4       39.08       40.50     10.83 o 
   6  -8   4        4.24       26.36     11.38 o 
   7  -8   4        0.53       -1.79      7.53 o 
   8  -8   4        0.25        3.29      7.08 o 
   9  -8   4       17.01        5.54      8.78 o 
 -11  -7   4       26.53       33.05      8.08 o 
 -10  -7   4        3.41       13.51     11.97 o 
  -9  -7   4        8.01        6.52      9.26 o 
  -8  -7   4      399.45      382.66     16.60 o 
  -7  -7   4      136.88      143.43      8.21 o 
  -6  -7   4       31.00       36.23      8.05 o 
  -5  -7   4       96.38      101.50      8.31 o 
  -4  -7   4       71.52       66.23      8.35 o 
  -3  -7   4      231.55      226.41      7.34 o 
  -2  -7   4       36.38       39.14      7.97 o 
  -1  -7   4        0.00      -11.76      7.72 o 
   0  -7   4       10.86       17.48      6.18 o 
   1  -7   4       46.57       37.40     13.07 o 
   2  -7   4       62.46       34.24     12.71 o 
   3  -7   4      332.63      290.13     12.09 o 
   4  -7   4      227.70      226.54     12.39 o 
   5  -7   4      525.55      580.63     13.47 o 
   6  -7   4        7.43       13.76      7.76 o 
   7  -7   4       56.30       43.32     27.28 o 
   8  -7   4        9.62        5.67      6.72 o 
   9  -7   4       17.58       -0.48     21.87 o 
  10  -7   4        3.02        2.34      6.46 o 
 -12  -6   4        2.68       12.31     12.46 o 
 -11  -6   4        7.28        2.47      8.38 o 
 -10  -6   4        9.76       15.53      7.31 o 
  -9  -6   4      114.56      128.45     10.05 o 
  -8  -6   4     1649.66     1652.53     36.87 o 
  -7  -6   4       36.69       35.29      6.71 o 
  -6  -6   4      358.51      359.89     12.34 o 
  -5  -6   4       12.37       14.15      6.69 o 
  -4  -6   4        1.13       -6.55      8.00 o 
  -3  -6   4      565.34      586.83     39.94 o 
  -2  -6   4      558.28      580.13     10.05 o 
  -1  -6   4        5.96        8.63      6.31 o 
   0  -6   4      754.39      749.16     36.03 o 
   1  -6   4      694.60      736.78     37.67 o 
   2  -6   4       10.21        9.31      6.45 o 
   3  -6   4        1.93        2.06     10.20 o 
   4  -6   4      243.52      257.56      8.83 o 
   5  -6   4       50.50       65.08     12.03 o 
   6  -6   4      110.75        5.38     10.44 o 
   7  -6   4        0.49       18.97      7.69 o 
   8  -6   4       48.11       29.99     25.21 o 
   9  -6   4       12.68        5.72     12.61 o 
  10  -6   4       29.74        3.35      7.24 o 
  11  -6   4       12.06       22.50      9.24 o 
 -12  -5   4        9.40        6.52     10.02 o 
 -11  -5   4        0.72       19.84      9.36 o 
 -10  -5   4        0.42        3.27      8.49 o 
  -9  -5   4       10.51       23.90      7.97 o 
  -8  -5   4      977.04      955.80     16.59 o 
  -7  -5   4        1.93        8.30      7.03 o 
  -6  -5   4      100.72       82.92      8.49 o 
  -5  -5   4      150.84      170.09     11.05 o 
  -4  -5   4      913.69      916.13     42.90 o 
  -3  -5   4       84.47       86.53      6.82 o 
  -2  -5   4     1973.44     2214.69     39.83 o 
  -1  -5   4      936.58     1093.44     29.33 o 
   0  -5   4      190.48      191.94     10.61 o 
   1  -5   4     1644.56     1729.37     62.03 o 
   2  -5   4      241.38      236.04     63.65 o 
   3  -5   4       49.90       50.99      7.98 o 
   4  -5   4        3.41       -0.98     10.65 o 
   5  -5   4       11.91       -5.82     10.95 o 
   6  -5   4       30.15       -7.43      8.09 o 
   7  -5   4       12.10       16.57      7.29 o 
   8  -5   4       11.53       10.76     11.01 o 
   9  -5   4       13.86       11.31      7.91 o 
  10  -5   4        0.02       -6.21      8.23 o 
  11  -5   4       15.01       12.59      8.96 o 
  12  -5   4        0.28       -4.44     12.55 o 
 -12  -4   4        8.24       15.45     15.33 o 
 -11  -4   4        7.33       12.22      9.39 o 
 -10  -4   4       27.08       20.26     11.59 o 
  -9  -4   4       71.54       79.41     18.98 o 
  -8  -4   4       15.46       31.12      8.16 o 
  -7  -4   4       18.03       26.53      8.31 o 
  -6  -4   4        3.83       11.48      8.29 o 
  -5  -4   4      435.93      460.05      8.94 o 
  -4  -4   4      811.14      797.27      9.92 o 
  -3  -4   4     1773.05     1894.47     25.01 o 
  -2  -4   4      543.04      538.87     23.75 o 
  -1  -4   4      525.79      543.03      8.82 o 
   0  -4   4      248.88      253.45      7.80 o 
   1  -4   4      538.01      535.35     20.07 o 
   2  -4   4      709.79      647.08    177.59 o 
   3  -4   4      135.52      111.09     11.58 o 
   4  -4   4       19.83       -2.32      7.74 o 
   5  -4   4        0.71        6.74      7.37 o 
   6  -4   4        8.81       12.97      7.36 o 
   7  -4   4       98.35      104.83     10.33 o 
   8  -4   4        1.77       12.04      9.03 o 
   9  -4   4       98.66      109.87     20.31 o 
  10  -4   4      109.02      138.48     28.44 o 
  11  -4   4       13.94       18.91      7.68 o 
  12  -4   4        3.34       -2.06     10.59 o 
 -12  -3   4       21.75       21.36      6.17 o 
 -11  -3   4       11.48        6.23      9.20 o 
 -10  -3   4        0.45       -3.16      8.25 o 
  -9  -3   4       17.17       24.58      5.75 o 
  -8  -3   4       48.13       53.63      6.96 o 
  -7  -3   4       46.34       57.30      8.58 o 
  -6  -3   4      278.39      291.81     10.45 o 
  -5  -3   4      273.94      320.57      8.58 o 
  -4  -3   4     1329.92     1401.40     24.69 o 
  -3  -3   4     3604.85     3867.90     30.70 o 
  -2  -3   4       18.24       18.51      6.08 o 
  -1  -3   4     7389.59     7362.01    437.38 o 
   0  -3   4     1040.81     1062.92     54.87 o 
   1  -3   4      432.08      433.00     16.37 o 
   2  -3   4     1428.40     1358.26     84.56 o 
   3  -3   4       60.76       58.89      8.76 o 
   4  -3   4      283.15      231.97    145.37 o 
   5  -3   4       37.36       25.73     14.15 o 
   6  -3   4       45.39       58.58      8.40 o 
   7  -3   4      164.53      190.71     10.96 o 
   8  -3   4      152.60      199.37     11.41 o 
   9  -3   4       24.75       23.34      7.70 o 
  10  -3   4       88.74       80.42      8.27 o 
  11  -3   4        7.07       13.32     11.80 o 
  12  -3   4        9.01       -5.52      8.80 o 
  13  -3   4        1.14       10.24     10.41 o 
 -12  -2   4        8.00       -9.49      6.82 o 
 -11  -2   4       23.13       10.81      6.60 o 
 -10  -2   4      110.40      101.03      6.87 o 
  -9  -2   4       47.41       44.53      6.62 o 
  -8  -2   4      272.12      280.47      7.32 o 
  -7  -2   4        8.32       15.85      7.93 o 
  -6  -2   4       31.18       36.69      7.87 o 
  -5  -2   4      192.15      203.76      7.31 o 
  -4  -2   4       25.27       23.37      6.44 o 
  -3  -2   4     1868.65     2137.73     69.27 o 
  -2  -2   4        0.15        4.88      6.92 o 
  -1  -2   4     1715.48     1764.61    105.94 o 
   0  -2   4       49.77       48.65      5.68 o 
   1  -2   4      278.55      269.06     10.25 o 
   2  -2   4      224.23      229.01     12.10 o 
   3  -2   4      105.83      102.40      9.01 o 
   4  -2   4      312.74      280.49     14.53 o 
   5  -2   4       28.88       45.03      9.78 o 
   6  -2   4      252.79      251.55     11.01 o 
   7  -2   4      367.64      440.75     12.00 o 
   8  -2   4       22.95       20.12     10.79 o 
   9  -2   4       32.25       32.85     10.96 o 
  10  -2   4      102.06      116.75      8.19 o 
  11  -2   4        5.07       17.13     11.43 o 
  12  -2   4        1.37       -9.17     12.10 o 
  13  -2   4        0.31       22.77     13.40 o 
 -12  -1   4       53.05       45.42      8.21 o 
 -11  -1   4       37.04       23.65      8.48 o 
 -10  -1   4       15.32       24.28      6.03 o 
  -9  -1   4       52.55       50.83      6.71 o 
  -8  -1   4       13.17       11.60      5.08 o 
  -7  -1   4        5.99       10.24      6.60 o 
  -6  -1   4       34.11       27.50      5.51 o 
  -5  -1   4        6.98        4.08      6.04 o 
  -4  -1   4       13.74       11.01      5.54 o 
  -3  -1   4      206.06      217.95     15.78 o 
  -2  -1   4      476.74      501.32     33.87 o 
  -1  -1   4     1463.58     1529.72     96.46 o 
   0  -1   4       85.95       72.03      6.88 o 
   1  -1   4        0.13       -0.84      5.67 o 
   2  -1   4       11.56       12.28      6.30 o 
   3  -1   4       35.82       29.49     10.86 o 
   4  -1   4        2.25        1.10     11.11 o 
   5  -1   4       45.02       60.45      7.98 o 
   6  -1   4      472.96      555.10     12.07 o 
   7  -1   4     1096.11     1128.86     14.39 o 
   8  -1   4        0.21        6.86     10.69 o 
   9  -1   4       15.78       19.94     10.35 o 
  10  -1   4       23.57       26.15     10.92 o 
  11  -1   4        3.06        0.73     11.41 o 
  12  -1   4        1.20       -2.87     12.02 o 
  13  -1   4       10.24       16.62     13.11 o 
 -12   0   4       66.72       65.76      7.94 o 
 -11   0   4       11.92       13.08      6.49 o 
 -10   0   4       11.85       17.51     11.49 o 
  -9   0   4        0.35        5.32      6.81 o 
  -8   0   4        6.69        5.89      5.17 o 
  -7   0   4       25.35       22.92      5.62 o 
  -6   0   4       85.22       92.68      6.39 o 
  -5   0   4       97.92       88.58      5.56 o 
  -4   0   4     1124.69     1323.09    101.69 o 
  -3   0   4      138.25      186.37     15.55 o 
  -2   0   4     1042.00     1073.67     82.21 o 
  -1   0   4       50.20       41.81      6.14 o 
   0   0   4      345.55      323.98     17.43 o 
   1   0   4      138.88      125.46      7.61 o 
   2   0   4     1522.73     1363.84    124.62 o 
   3   0   4       24.76       31.62      7.67 o 
   4   0   4      165.89      159.27     12.16 o 
   5   0   4      225.64      271.10     11.74 o 
   6   0   4       11.77       10.67     10.10 o 
   7   0   4      206.61      255.32     11.33 o 
   8   0   4      111.02      115.43     10.39 o 
   9   0   4        8.19       -6.11     10.71 o 
  10   0   4        1.12        0.55     11.12 o 
  11   0   4       20.54       24.50     11.36 o 
  12   0   4        5.80       11.16      8.45 o 
  13   0   4       20.47       26.09     12.93 o 
  14   0   4       29.75        7.22     10.68 o 
 -11   1   4       21.44       24.97      7.47 o 
 -10   1   4       12.66       14.26      7.05 o 
  -9   1   4        0.39       -6.76      6.62 o 
  -8   1   4        3.55        7.00      5.61 o 
  -7   1   4        6.67        8.64      5.15 o 
  -6   1   4       11.21       10.56      6.28 o 
  -5   1   4      118.29      149.82     12.61 o 
  -4   1   4     2093.01     2288.61    178.05 o 
  -3   1   4      439.14      501.69     36.68 o 
  -2   1   4      303.06      281.88     22.08 o 
  -1   1   4      427.83      384.02     33.80 o 
   0   1   4      329.78      333.52     26.46 o 
   1   1   4       18.20       16.61      8.07 o 
   2   1   4      145.96      164.19     16.65 o 
   3   1   4      608.28      696.42     16.55 o 
   4   1   4        0.05        2.95      5.91 o 
   5   1   4      532.02      573.94      9.90 o 
   6   1   4        6.03       10.32      7.39 o 
   7   1   4        9.03        5.31      7.07 o 
   8   1   4      339.94      374.23      8.41 o 
   9   1   4        8.45       13.68      6.64 o 
  10   1   4       12.99       26.87     11.53 o 
  11   1   4       30.03       44.46     11.58 o 
  12   1   4        1.31      -12.76     11.86 o 
  13   1   4       88.29       86.04     12.00 o 
  14   1   4      135.23      115.88     10.88 o 
 -11   2   4        6.32        3.98      6.85 o 
 -10   2   4       29.68       30.06      7.23 o 
  -9   2   4       10.09       13.43      5.64 o 
  -8   2   4        0.72        1.99      6.51 o 
  -7   2   4        3.30        3.54      6.80 o 
  -6   2   4       25.86       32.67      5.34 o 
  -5   2   4      129.43      144.85     10.93 o 
  -4   2   4      333.71      400.25     27.28 o 
  -3   2   4       14.60       13.80      5.47 o 
  -2   2   4      368.78      358.97     23.50 o 
  -1   2   4      127.94      114.94      9.20 o 
   0   2   4       70.97       73.98      8.11 o 
   1   2   4      489.56      409.03      8.07 o 
   2   2   4      733.83      631.58     51.44 o 
   3   2   4       32.43       51.46      9.22 o 
   4   2   4     1092.11     1244.98     31.42 o 
   5   2   4        8.27       10.57      7.92 o 
   6   2   4     3205.05     3440.94     50.24 o 
   7   2   4      717.67      813.69      8.82 o 
   8   2   4       92.40      116.86      7.68 o 
   9   2   4       60.23       55.22      8.92 o 
  10   2   4      189.41      185.86      7.21 o 
  11   2   4      127.36      114.17      8.88 o 
  12   2   4       19.89       13.48      8.26 o 
  13   2   4       59.64       59.75      9.03 o 
  14   2   4       61.57       43.61     14.11 o 
 -11   3   4        2.99        5.90      8.88 o 
 -10   3   4        1.57       -2.87      8.94 o 
  -9   3   4        9.78       13.18      7.03 o 
  -8   3   4       45.46       51.95      6.87 o 
  -7   3   4       39.34       37.27      7.98 o 
  -6   3   4       51.90       63.44     12.17 o 
  -5   3   4       50.25       48.86      7.59 o 
  -4   3   4      355.00      349.01     50.66 o 
  -3   3   4       41.46       45.77      5.34 o 
  -2   3   4      489.31      425.18      9.27 o 
  -1   3   4      157.46      146.02      7.36 o 
   0   3   4        0.06       -3.52      6.13 o 
   1   3   4       11.22        1.86      7.47 o 
   2   3   4      158.21      145.16     13.05 o 
   3   3   4      348.20      408.06     11.85 o 
   4   3   4     1968.92     2191.74     25.07 o 
   5   3   4     1277.56     1535.24     14.24 o 
   6   3   4       14.38       18.44      7.64 o 
   7   3   4       12.62       13.31      7.64 o 
   8   3   4      126.72      143.58      7.61 o 
   9   3   4      275.68      251.82      7.40 o 
  10   3   4      333.26      334.68      8.76 o 
  11   3   4       10.64       15.24      5.68 o 
  12   3   4        4.81        8.57      6.90 o 
  13   3   4       26.96       22.37      9.03 o 
  14   3   4        7.59       16.04     15.39 o 
 -11   4   4       10.51        5.87     10.22 o 
 -10   4   4        0.13        6.03      9.52 o 
  -9   4   4       24.03       25.86      7.18 o 
  -8   4   4        1.88        0.95      7.94 o 
  -7   4   4       47.46       44.15      8.00 o 
  -6   4   4       66.88       67.66     10.30 o 
  -5   4   4       27.51       23.63     10.56 o 
  -4   4   4      265.53      282.88     43.23 o 
  -3   4   4      391.15      432.27     38.70 o 
  -2   4   4        2.38        6.62      5.17 o 
  -1   4   4     1170.48     1187.93     10.77 o 
   0   4   4      132.11      165.99      9.14 o 
   1   4   4      170.19      183.17      9.09 o 
   2   4   4       32.93       33.89     10.88 o 
   3   4   4        0.32        5.11      9.40 o 
   4   4   4        3.36        7.14      8.17 o 
   5   4   4     1594.95     1908.23     26.45 o 
   6   4   4       25.33       21.49      7.07 o 
   7   4   4       35.05       39.26      7.94 o 
   8   4   4      219.10      225.07      7.26 o 
   9   4   4       39.14       36.56      8.19 o 
  10   4   4       26.45       24.03      8.70 o 
  11   4   4       20.84       23.37      5.63 o 
  12   4   4       68.92       63.53      8.12 o 
  13   4   4      235.92      224.76      9.17 o 
  14   4   4        0.60        6.00      9.18 o 
 -10   5   4        0.00       -9.18      9.06 o 
  -9   5   4        5.18       14.02      8.89 o 
  -8   5   4      234.26      234.27     14.07 o 
  -7   5   4      125.29      153.24     22.02 o 
  -6   5   4       91.33      116.71      8.98 o 
  -5   5   4     1129.26     1152.13    145.09 o 
  -4   5   4       17.86       24.69      7.33 o 
  -3   5   4      312.35      359.14     24.90 o 
  -2   5   4      710.09      768.30     64.19 o 
  -1   5   4      607.64      597.81     29.45 o 
   0   5   4     1277.88     1303.77     64.22 o 
   1   5   4      136.80      123.30     40.47 o 
   2   5   4     1010.36      989.92     25.81 o 
   3   5   4      141.48      154.97      9.39 o 
   4   5   4      410.07      408.63     21.04 o 
   5   5   4     1865.53     2139.10     51.28 o 
   6   5   4     2130.80     2399.48     39.91 o 
   7   5   4       39.14       53.10      8.07 o 
   8   5   4       34.29       38.77      7.54 o 
   9   5   4        5.17       10.99      9.38 o 
  10   5   4        4.86        4.32      7.29 o 
  11   5   4       55.52       49.17      7.57 o 
  12   5   4        1.66        5.83     12.79 o 
  13   5   4        5.22        8.25      7.40 o 
  14   5   4        0.18        3.15      8.89 o 
 -10   6   4        5.88       12.38     10.47 o 
  -9   6   4        6.14        4.18      9.01 o 
  -8   6   4       27.13       32.63      8.28 o 
  -7   6   4        6.58        5.99      7.98 o 
  -6   6   4     1115.92     1239.41    143.59 o 
  -5   6   4      122.11       95.17     12.35 o 
  -4   6   4     1108.52     1119.71    108.24 o 
  -3   6   4      144.68      142.83      9.63 o 
  -2   6   4      183.32      199.96     55.08 o 
  -1   6   4       11.02        5.17      7.15 o 
   0   6   4        8.66       15.65      7.45 o 
   1   6   4     1060.11      908.81    256.95 o 
   2   6   4       56.14       61.91      8.22 o 
   3   6   4      224.77      236.21     13.99 o 
   4   6   4        0.45       11.74      7.84 o 
   5   6   4       55.24       49.32      8.14 o 
   6   6   4       32.94       33.98      8.25 o 
   7   6   4        2.53       12.77      7.83 o 
   8   6   4       17.26       22.16      7.67 o 
   9   6   4        8.57       14.75      8.24 o 
  10   6   4       17.15       13.07      7.76 o 
  11   6   4      151.26      139.67      7.06 o 
  12   6   4       14.73        3.38      7.12 o 
  13   6   4       28.54       28.28      8.57 o 
  14   6   4        0.34       -0.77      7.93 o 
  -9   7   4        3.62        5.86     10.12 o 
  -8   7   4       22.65       20.28      9.15 o 
  -7   7   4       11.45       13.31      8.47 o 
  -6   7   4       74.46       86.67      8.39 o 
  -5   7   4     1230.04     1399.30    146.62 o 
  -4   7   4     1332.99     1510.44    792.16 o 
  -3   7   4       50.15       36.85     32.72 o 
  -2   7   4       48.07       36.56      7.70 o 
  -1   7   4      574.92      566.91     35.26 o 
   0   7   4      232.08      225.21     15.12 o 
   1   7   4       41.55       14.94     17.84 o 
   2   7   4      127.06      153.15      8.02 o 
   3   7   4      115.88      104.40      7.82 o 
   4   7   4       96.19       79.77      7.98 o 
   5   7   4        0.04       -1.63      8.19 o 
   6   7   4       71.99       51.00      8.06 o 
   7   7   4       10.18        9.75      8.29 o 
   8   7   4      118.10      121.51      8.14 o 
   9   7   4       13.47       19.43      7.26 o 
  10   7   4       82.49       68.72      6.01 o 
  11   7   4       69.53       57.86      8.09 o 
  12   7   4       41.96       44.57      7.21 o 
  13   7   4       14.53       13.16      8.90 o 
  14   7   4       12.56       15.52     10.60 o 
  -8   8   4        0.12       -3.34     12.92 o 
  -7   8   4        3.16       -0.14      8.26 o 
  -6   8   4        1.01        9.68     11.88 o 
  -5   8   4        5.29       10.97      6.36 o 
  -4   8   4       59.54       66.87     42.09 o 
  -3   8   4       71.70       89.11      8.33 o 
  -2   8   4       27.78       35.25      8.41 o 
  -1   8   4      479.81      530.41     30.65 o 
   0   8   4      225.27      219.37     13.58 o 
   1   8   4      184.27      145.60     88.70 o 
   2   8   4      679.02      754.63     24.84 o 
   3   8   4      328.77      339.87     20.24 o 
   4   8   4       15.32       15.68      7.64 o 
   5   8   4        6.30        9.51      6.53 o 
   6   8   4       17.49       21.44      8.36 o 
   7   8   4       27.18       28.56      6.64 o 
   8   8   4       19.68       25.80      8.21 o 
   9   8   4        0.27        1.69      7.10 o 
  10   8   4       16.89        9.48      6.64 o 
  11   8   4       35.14       28.24      5.93 o 
  12   8   4       21.20       19.37      7.14 o 
  13   8   4       14.39       12.83      7.60 o 
  14   8   4        3.92       -1.03      9.86 o 
  -8   9   4        5.20        5.44     13.56 o 
  -7   9   4        4.25       10.16      9.35 o 
  -6   9   4        0.03        0.30      6.80 o 
  -5   9   4       12.87        9.48      8.70 o 
  -4   9   4        0.42        1.61      7.35 o 
  -3   9   4       51.42       64.09      8.73 o 
  -2   9   4      169.91      171.00     12.27 o 
  -1   9   4      143.17      177.10     12.57 o 
   0   9   4      223.90      199.79      8.59 o 
   1   9   4       61.08       53.67     38.61 o 
   2   9   4      185.29      227.11      8.89 o 
   3   9   4      476.81      503.44     10.07 o 
   4   9   4      218.95      215.22      7.56 o 
   5   9   4      222.88      227.81     11.43 o 
   6   9   4        0.13        0.57      6.59 o 
   7   9   4        5.72        7.36      8.50 o 
   8   9   4        2.72       -4.89     11.16 o 
   9   9   4       90.19       74.61      8.30 o 
  10   9   4       45.46       43.69      8.22 o 
  11   9   4        3.59       12.07      8.55 o 
  12   9   4        0.09        7.36      8.62 o 
  13   9   4        6.36       10.65      9.27 o 
  14   9   4        0.01        6.56      8.30 o 
  -7  10   4       26.44       27.37     15.87 o 
  -6  10   4        4.81        5.24      9.69 o 
  -5  10   4        4.58       -0.30     15.18 o 
  -4  10   4       29.10       41.44      8.10 o 
  -3  10   4       31.09       38.19      8.35 o 
  -2  10   4        5.75       12.97      9.24 o 
  -1  10   4        0.04        2.26     11.32 o 
   0  10   4        2.95        7.05      8.01 o 
   1  10   4        1.87        6.81      7.88 o 
   2  10   4       61.19       36.78     33.91 o 
   3  10   4       51.72       52.43      8.53 o 
   4  10   4        1.61        7.47      8.52 o 
   5  10   4       13.12       19.30      8.43 o 
   6  10   4        8.85       10.75      7.17 o 
   7  10   4       20.25       31.97      8.80 o 
   8  10   4       24.57       16.88      8.92 o 
   9  10   4       80.72       74.93      8.65 o 
  10  10   4       22.97       16.41      8.19 o 
  11  10   4       21.12        9.71      7.31 o 
  12  10   4        1.03       -6.20      9.31 o 
  13  10   4        9.78       12.47      9.66 o 
  -6  11   4        4.79       12.02      9.78 o 
  -5  11   4       12.91       23.55      9.29 o 
  -4  11   4        2.13       10.21      8.61 o 
  -3  11   4       27.51       25.48      8.77 o 
  -2  11   4       10.25       16.31     10.36 o 
  -1  11   4        2.00       -4.47     11.32 o 
   0  11   4        1.89        3.22     10.81 o 
   1  11   4        5.72        2.43      7.61 o 
   2  11   4        2.25        9.62      7.91 o 
   3  11   4       62.56       70.60      8.60 o 
   4  11   4       28.59       29.62      8.40 o 
   5  11   4       29.11       32.92      8.45 o 
   6  11   4        0.44        1.51      7.12 o 
   7  11   4       15.80       18.51      8.08 o 
   8  11   4       51.27       52.92      7.88 o 
   9  11   4        9.93       10.67      6.85 o 
  10  11   4       53.68       53.99      8.57 o 
  11  11   4       12.67        4.76      8.84 o 
  12  11   4       26.99       28.81      9.58 o 
  13  11   4        2.01        5.68      8.11 o 
  -5  12   4        2.06       -6.39      9.48 o 
  -4  12   4        0.00        7.91      6.72 o 
  -3  12   4        0.18       -3.14      8.69 o 
  -2  12   4       23.24       40.91     10.90 o 
  -1  12   4        5.56       -0.51      8.61 o 
   0  12   4        9.86       26.20     11.73 o 
   1  12   4        7.56        9.67      7.07 o 
   2  12   4       14.14        9.00      9.82 o 
   3  12   4       39.23       49.91      8.25 o 
   4  12   4       55.33       80.80      8.10 o 
   5  12   4      132.79      138.48     15.31 o 
   6  12   4      114.86      115.19      8.78 o 
   7  12   4      151.12      152.59      8.34 o 
   8  12   4      196.61      214.93      9.15 o 
   9  12   4      104.27       94.16      7.32 o 
  10  12   4        8.73       11.98      7.45 o 
  11  12   4        0.11       15.76      9.29 o 
  12  12   4        0.26        2.20      7.88 o 
  -4  13   4        3.55       21.58     10.10 o 
  -3  13   4        1.09        5.48     10.04 o 
  -2  13   4        1.96       13.86      7.92 o 
  -1  13   4        1.04       -3.01      8.01 o 
   0  13   4       14.14       11.44     12.80 o 
   1  13   4        0.23       11.12      8.64 o 
   2  13   4       65.97       43.86     30.75 o 
   3  13   4       39.33       34.95     24.81 o 
   4  13   4       23.53       27.55      7.07 o 
   5  13   4       98.21      110.50      8.66 o 
   6  13   4       25.62       24.56      7.33 o 
   7  13   4       62.54       72.68      8.39 o 
   8  13   4      133.85      137.43      7.64 o 
   9  13   4        5.98        2.93      8.37 o 
  10  13   4        7.49       10.50      8.91 o 
  11  13   4        3.37       -5.69      9.73 o 
  -2  14   4        2.44        7.57     10.09 o 
  -1  14   4        1.67       -3.80     10.23 o 
   0  14   4        2.38        8.52      9.26 o 
   1  14   4        3.22        5.43     13.22 o 
   2  14   4        0.50        7.68     12.23 o 
   3  14   4        5.64       18.48     17.13 o 
   4  14   4        1.62        1.54      7.18 o 
   5  14   4       17.29       22.12      9.16 o 
   6  14   4        0.03       -1.04     10.30 o 
   7  14   4        0.34       11.62      7.24 o 
   8  14   4        4.95       13.14      9.25 o 
   9  14   4        2.25       12.31     10.37 o 
  10  14   4       14.46       19.38      9.25 o 
   0  15   4        0.08        6.62      9.75 o 
   1  15   4        0.24       -2.15      9.67 o 
   2  15   4      109.59      114.75      9.75 o 
   3  15   4       30.18       14.55     20.90 o 
   4  15   4        7.86        5.83     13.89 o 
   5  15   4        8.13        1.15      9.11 o 
   6  15   4       14.28       22.80      9.61 o 
   7  15   4       32.65       31.80      8.18 o 
   8  15   4        0.94       28.88     10.16 o 
   9  15   4       27.30       32.94      9.92 o 
   3  16   4       58.06       29.90     40.05 o 
   4  16   4        5.29        4.34      9.77 o 
   5  16   4        7.36       -0.68     16.39 o 
   6  16   4        0.53       -7.57      9.86 o 
  -6 -13   5        5.15        8.95      8.34 o 
  -5 -13   5       22.50       34.49      9.59 o 
  -4 -13   5        9.06        5.33     11.42 o 
  -3 -13   5       35.42       37.15     19.89 o 
  -2 -13   5        7.83       12.29      7.17 o 
  -1 -13   5       85.55       75.20     21.73 o 
   0 -13   5       15.05        7.43      6.81 o 
   1 -13   5       11.14        9.66      8.78 o 
   2 -13   5        0.76       16.41     12.29 o 
  -7 -12   5        7.93       18.19      8.25 o 
  -6 -12   5       32.17       25.42      7.90 o 
  -5 -12   5        0.66       17.93      8.84 o 
  -4 -12   5       92.21      101.32      7.14 o 
  -3 -12   5       90.23      102.31      7.63 o 
  -2 -12   5        2.37        9.38      6.98 o 
  -1 -12   5       27.18       24.55      8.47 o 
   0 -12   5        6.26        8.58      7.14 o 
   1 -12   5        9.25        6.84      9.80 o 
   2 -12   5        0.48       10.18     12.37 o 
   3 -12   5        0.34        1.50     11.85 o 
   4 -12   5        1.84       -3.11     13.10 o 
  -9 -11   5        1.02       -5.33      8.80 o 
  -8 -11   5        3.13       12.71      8.99 o 
  -7 -11   5        0.56        5.97      8.50 o 
  -6 -11   5        3.17        4.51      6.26 o 
  -5 -11   5       10.16       14.57      6.95 o 
  -4 -11   5      162.68      149.92      7.51 o 
  -3 -11   5       57.31       62.26      9.03 o 
  -2 -11   5        2.40       11.44      7.81 o 
  -1 -11   5        2.12        1.17      5.81 o 
   0 -11   5        0.03       -3.90      6.79 o 
   1 -11   5        1.52       -2.63      7.06 o 
   2 -11   5        0.01       10.65     10.34 o 
   3 -11   5        0.62        6.45     12.02 o 
   4 -11   5       20.67       17.34      9.06 o 
   5 -11   5        1.11       -4.56      9.30 o 
   6 -11   5       45.45       33.48     13.80 o 
  -9 -10   5        0.80       16.21      9.40 o 
  -8 -10   5        2.34        4.20      9.61 o 
  -7 -10   5        1.34        8.38     12.42 o 
  -6 -10   5       37.75       52.88     20.68 o 
  -5 -10   5       78.49       68.50     13.92 o 
  -4 -10   5       64.97       51.83     11.29 o 
  -3 -10   5        3.73       20.31      7.99 o 
  -2 -10   5        2.57        8.27      7.86 o 
  -1 -10   5        9.78        7.35      5.64 o 
   0 -10   5       29.80       19.52      7.00 o 
   1 -10   5       80.89       54.73     22.18 o 
   2 -10   5        1.34        5.94      9.26 o 
   3 -10   5      101.46      123.92     11.72 o 
   4 -10   5        6.39       15.29     12.09 o 
   5 -10   5       53.21       41.63     11.22 o 
   6 -10   5      117.97      121.71     12.88 o 
   7 -10   5        4.93       -4.68      9.55 o 
 -10  -9   5       10.70       -1.24      9.67 o 
  -9  -9   5        6.44       17.09      7.84 o 
  -8  -9   5        2.24        1.13      6.40 o 
  -7  -9   5       12.37       23.71      7.78 o 
  -6  -9   5      249.21      225.05     21.09 o 
  -5  -9   5      326.05      345.24     13.77 o 
  -4  -9   5        0.09        4.55      9.92 o 
  -3  -9   5        1.75       13.71      6.55 o 
  -2  -9   5        0.85        0.57      7.56 o 
  -1  -9   5       85.73       94.77      9.71 o 
   0  -9   5       70.29       55.31     10.82 o 
   1  -9   5        5.01        3.40      8.00 o 
   2  -9   5       45.83       47.85      9.36 o 
   3  -9   5      197.96      207.26      8.83 o 
   4  -9   5       15.57       11.48      8.28 o 
   5  -9   5       54.36       58.56     12.01 o 
   6  -9   5       10.10       -0.20     11.89 o 
   7  -9   5       59.92       56.03      9.26 o 
   8  -9   5        0.39        8.93      8.11 o 
 -10  -8   5       19.83       20.88      9.38 o 
  -9  -8   5       83.01       89.42     11.64 o 
  -8  -8   5        0.40       -8.50     10.05 o 
  -7  -8   5        1.47       -2.64     10.78 o 
  -6  -8   5      369.70      340.85      9.01 o 
  -5  -8   5      143.42      150.57      8.56 o 
  -4  -8   5       42.76       43.49      9.49 o 
  -3  -8   5       37.29       40.24      8.11 o 
  -2  -8   5       11.50        2.44      8.19 o 
  -1  -8   5      110.97       96.77      6.70 o 
   0  -8   5      214.30      210.56      5.79 o 
   1  -8   5       76.95       67.89     20.12 o 
   2  -8   5       26.20       22.41      7.17 o 
   3  -8   5      170.89      163.57     11.27 o 
   4  -8   5       46.93       33.00     10.85 o 
   5  -8   5       19.86       18.65     10.95 o 
   6  -8   5        0.10       13.13     10.71 o 
   7  -8   5        2.50       15.08     11.87 o 
   8  -8   5       81.48       96.03      8.88 o 
   9  -8   5        0.33       -0.84     10.26 o 
 -11  -7   5       20.58       29.88      8.22 o 
 -10  -7   5       19.57        6.69      9.41 o 
  -9  -7   5        0.00        1.67      8.69 o 
  -8  -7   5       19.17       11.62     17.70 o 
  -7  -7   5       67.27       87.57      7.93 o 
  -6  -7   5        0.76        5.69      6.52 o 
  -5  -7   5       66.03       60.75      7.30 o 
  -4  -7   5        2.70        5.35     13.67 o 
  -3  -7   5        0.19        4.81      7.00 o 
  -2  -7   5        7.01        9.20      8.36 o 
  -1  -7   5      334.55      348.78      9.08 o 
   0  -7   5      143.39      156.20      8.76 o 
   1  -7   5       73.79       74.26     29.88 o 
   2  -7   5      107.72       81.92     22.35 o 
   3  -7   5      648.85      751.41     14.17 o 
   4  -7   5      579.78      565.33     13.13 o 
   5  -7   5        3.68       15.49     11.09 o 
   6  -7   5       36.46       22.98      8.02 o 
   7  -7   5        1.60        0.63     10.67 o 
   8  -7   5       36.54       27.71     10.42 o 
   9  -7   5        5.78        7.26      8.26 o 
  10  -7   5        8.57       11.36     11.44 o 
 -11  -6   5        7.45       17.91     15.48 o 
 -10  -6   5       41.96       51.16      9.08 o 
  -9  -6   5        9.96       12.94      7.32 o 
  -8  -6   5       43.82       50.34      6.77 o 
  -7  -6   5      612.59      649.49      9.18 o 
  -6  -6   5       17.68       27.21      7.83 o 
  -5  -6   5      138.76      164.11      9.09 o 
  -4  -6   5        8.68       10.19      6.92 o 
  -3  -6   5       14.20       21.01      8.30 o 
  -2  -6   5       82.13       81.77      7.92 o 
  -1  -6   5      345.38      306.51     18.12 o 
   0  -6   5       89.20      102.69      8.58 o 
   1  -6   5       13.36       15.44      6.69 o 
   2  -6   5      252.72      271.71     72.55 o 
   3  -6   5        0.00        9.04      8.49 o 
   4  -6   5      210.23      241.58     12.07 o 
   5  -6   5        1.73        4.39      7.81 o 
   6  -6   5        4.41       22.49     10.95 o 
   7  -6   5       71.55       44.31     30.11 o 
   8  -6   5       48.93       35.72     21.40 o 
   9  -6   5       20.58       24.61     11.90 o 
  10  -6   5       65.85       43.54     27.68 o 
  11  -6   5        0.12       -1.46      8.99 o 
 -11  -5   5       51.57       47.92      9.82 o 
 -10  -5   5        7.46       23.19      9.31 o 
  -9  -5   5       43.83       45.16      9.82 o 
  -8  -5   5      269.21      265.79     14.40 o 
  -7  -5   5     1586.30     1500.43     11.08 o 
  -6  -5   5       35.38       30.49      9.27 o 
  -5  -5   5      300.91      328.76      9.29 o 
  -4  -5   5      162.06      176.56     16.84 o 
  -3  -5   5     1054.40     1133.85     10.73 o 
  -2  -5   5        0.77        5.89      5.40 o 
  -1  -5   5       15.06       13.03      6.27 o 
   0  -5   5      781.66      796.16     45.23 o 
   1  -5   5      174.07      167.39      6.76 o 
   2  -5   5      266.88      267.30     77.39 o 
   3  -5   5       39.43       39.31      6.64 o 
   4  -5   5      111.83      114.76     10.93 o 
   5  -5   5       73.68       75.55     11.25 o 
   6  -5   5       36.49       -4.31     11.20 o 
   7  -5   5        7.07       25.84      7.50 o 
   8  -5   5        8.88       12.41     11.17 o 
   9  -5   5        1.93        0.88     12.74 o 
  10  -5   5       39.39       51.50     11.76 o 
  11  -5   5        7.08      -11.05     13.43 o 
 -11  -4   5       61.07       64.54      7.71 o 
 -10  -4   5      100.39       78.06      9.05 o 
  -9  -4   5       99.73       89.32     10.97 o 
  -8  -4   5        8.03        6.31      8.35 o 
  -7  -4   5      297.75      294.91      9.03 o 
  -6  -4   5       91.35       99.63      8.42 o 
  -5  -4   5       22.81       30.68      8.13 o 
  -4  -4   5      226.79      253.37     13.79 o 
  -3  -4   5     1401.74     1458.08     45.21 o 
  -2  -4   5     1206.63     1098.48     82.73 o 
  -1  -4   5     1928.63     1989.05    109.62 o 
   0  -4   5        5.23        3.21      4.37 o 
   1  -4   5      807.01      760.23     33.30 o 
   2  -4   5      709.48      725.00    209.72 o 
   3  -4   5       10.90       19.70      7.90 o 
   4  -4   5        4.40        6.77     10.34 o 
   5  -4   5       34.13       15.80     20.75 o 
   6  -4   5       14.62       10.12      9.14 o 
   7  -4   5        8.82       13.79      7.04 o 
   8  -4   5        6.14        4.44      8.88 o 
   9  -4   5        1.67       -6.36      9.65 o 
  10  -4   5        0.84        4.97      9.03 o 
  11  -4   5        1.41       -0.24      9.16 o 
  12  -4   5        4.71        3.85      9.85 o 
 -11  -3   5       16.89       14.60      8.91 o 
 -10  -3   5       38.86       44.48      6.38 o 
  -9  -3   5       25.99       27.13      5.97 o 
  -8  -3   5      342.09      367.61      9.06 o 
  -7  -3   5        1.33       -2.87      8.22 o 
  -6  -3   5        4.90       15.57      8.17 o 
  -5  -3   5       49.02       48.93      8.05 o 
  -4  -3   5      449.28      433.93     33.63 o 
  -3  -3   5      946.84      974.26     67.84 o 
  -2  -3   5       53.54       66.50      6.58 o 
  -1  -3   5      189.81      190.79      9.12 o 
   0  -3   5       61.66       60.33      5.15 o 
   1  -3   5      128.23      121.90      5.97 o 
   2  -3   5      192.68      156.05     30.80 o 
   3  -3   5      135.17      123.29      8.44 o 
   4  -3   5       24.55        5.51     11.41 o 
   5  -3   5        7.59       -0.36     11.24 o 
   6  -3   5       72.79       80.58      6.51 o 
   7  -3   5        0.35       -2.27      8.34 o 
   8  -3   5        3.94       11.91      8.79 o 
   9  -3   5       41.72       42.25      7.93 o 
  10  -3   5        7.20        2.55      8.54 o 
  11  -3   5       14.08       28.90     10.92 o 
  12  -3   5        1.24       12.66     13.04 o 
 -11  -2   5        4.73       14.61      6.51 o 
 -10  -2   5       38.09       41.00      9.41 o 
  -9  -2   5        5.25       -5.19      5.17 o 
  -8  -2   5        4.90       -0.43      5.58 o 
  -7  -2   5       80.71       74.10      6.80 o 
  -6  -2   5        1.23        1.67      6.52 o 
  -5  -2   5       26.57       21.66      6.07 o 
  -4  -2   5        0.29        2.42      6.28 o 
  -3  -2   5        0.18        6.24      5.55 o 
  -2  -2   5     1306.43     1419.88    105.60 o 
  -1  -2   5        0.01        4.38      6.70 o 
   0  -2   5       35.08       32.31      6.02 o 
   1  -2   5       76.14       73.13      5.36 o 
   2  -2   5        7.66        5.43      6.08 o 
   3  -2   5      205.68      172.45     19.04 o 
   4  -2   5       20.08        8.16     11.84 o 
   5  -2   5      109.41       90.31     10.86 o 
   6  -2   5        8.81        3.81      5.91 o 
   7  -2   5       10.94       13.12     10.56 o 
   8  -2   5        4.19       17.32     10.63 o 
   9  -2   5        4.23       16.66     10.94 o 
  10  -2   5       71.29       88.87     10.55 o 
  11  -2   5        0.02       -5.93     11.82 o 
  12  -2   5        3.31        2.18      9.19 o 
  13  -2   5        6.70       20.13     10.51 o 
 -11  -1   5       18.15       21.80      7.61 o 
 -10  -1   5       21.56       22.93      7.17 o 
  -9  -1   5       26.56       27.84      6.34 o 
  -8  -1   5        7.63       14.09      6.34 o 
  -7  -1   5        0.99        3.79      8.45 o 
  -6  -1   5        2.99        5.91      5.46 o 
  -5  -1   5       29.72       25.28      6.40 o 
  -4  -1   5      108.53       99.31      8.24 o 
  -3  -1   5      550.44      573.71     47.92 o 
  -2  -1   5     1021.30     1071.51     73.34 o 
  -1  -1   5      414.57      388.33     26.84 o 
   0  -1   5     1805.06     1659.76    104.70 o 
   1  -1   5      154.57      136.89     10.69 o 
   2  -1   5      217.42      206.69     16.27 o 
   3  -1   5       61.18       50.97      7.81 o 
   4  -1   5      487.40      406.29     13.47 o 
   5  -1   5       33.22       34.34      6.05 o 
   6  -1   5        4.22        8.86      7.19 o 
   7  -1   5      255.77      300.90      9.09 o 
   8  -1   5       36.36       54.53     11.16 o 
   9  -1   5        0.69        1.61     10.30 o 
  10  -1   5       30.90       18.70     11.20 o 
  11  -1   5        1.99       12.30      8.51 o 
  12  -1   5        0.35        7.96      8.90 o 
  13  -1   5        9.30       23.85     12.22 o 
 -11   0   5        1.02        5.75      6.75 o 
 -10   0   5       19.02       19.55      6.30 o 
  -9   0   5      105.61      105.77      9.07 o 
  -8   0   5       26.24       27.65      6.64 o 
  -7   0   5        1.83        4.76      6.86 o 
  -6   0   5       15.28       18.60      5.38 o 
  -5   0   5        0.49        5.62      6.06 o 
  -4   0   5      159.27      170.71     13.59 o 
  -3   0   5       88.22       89.69      6.29 o 
  -2   0   5        0.86        1.88      7.79 o 
  -1   0   5      984.69      922.06     60.20 o 
   0   0   5       37.00       30.41      5.22 o 
   1   0   5      846.65      764.53     46.08 o 
   2   0   5       10.71       12.85      5.13 o 
   3   0   5       90.51       47.66     47.44 o 
   4   0   5       61.93       73.59      8.05 o 
   5   0   5        0.17        0.79     10.37 o 
   6   0   5        6.68       16.03     10.39 o 
   7   0   5       34.49       34.72     10.30 o 
   8   0   5      171.26      199.98     11.52 o 
   9   0   5      237.19      264.43     11.76 o 
  10   0   5       22.90       17.48     10.14 o 
  11   0   5       30.89       36.60     11.45 o 
  12   0   5       16.59       10.77     12.48 o 
  13   0   5       48.18       42.27      9.83 o 
  14   0   5       17.48       -0.69     14.94 o 
 -11   1   5        5.43       20.20      7.34 o 
 -10   1   5        1.96       -1.21      7.57 o 
  -9   1   5       26.70       24.30      5.91 o 
  -8   1   5       43.61       55.05      6.71 o 
  -7   1   5        9.28       12.55      6.51 o 
  -6   1   5       21.95       26.01      6.53 o 
  -5   1   5       44.57       40.92      6.26 o 
  -4   1   5      497.54      516.22     41.33 o 
  -3   1   5      120.92      149.35     10.93 o 
  -2   1   5       32.11       28.35      5.63 o 
  -1   1   5      385.65      401.72     33.04 o 
   0   1   5     1061.64      976.14     71.29 o 
   1   1   5      215.44      164.49      8.40 o 
   2   1   5        0.01       -3.03      6.69 o 
   3   1   5       33.04       38.55      8.13 o 
   4   1   5       64.55       59.53     10.91 o 
   5   1   5       16.72       12.98     10.79 o 
   6   1   5      110.79      124.46     11.25 o 
   7   1   5        7.76        7.49     10.44 o 
   8   1   5       23.57       28.22     11.03 o 
   9   1   5      199.80      198.03      9.46 o 
  10   1   5      296.82      320.89     12.64 o 
  11   1   5       85.59       82.62     11.44 o 
  12   1   5        0.29       -2.50      8.92 o 
  13   1   5        7.56       15.14     12.13 o 
  14   1   5        1.50       17.01     13.81 o 
 -11   2   5        6.85        6.52     10.06 o 
 -10   2   5        2.58        5.62      8.90 o 
  -9   2   5        2.82        0.46      6.56 o 
  -8   2   5        2.89       13.76      6.39 o 
  -7   2   5       15.04       18.72      5.90 o 
  -6   2   5       55.05       48.32      6.69 o 
  -5   2   5        3.72       11.66      6.16 o 
  -4   2   5      653.20      727.18     57.07 o 
  -3   2   5       45.06       54.28      6.03 o 
  -2   2   5        0.83        6.17      6.25 o 
  -1   2   5      259.78      250.10     21.07 o 
   0   2   5      104.88       75.67      6.78 o 
   1   2   5      315.80      259.03      8.87 o 
   2   2   5      219.56      217.57     16.25 o 
   3   2   5     1422.83     1667.08     25.01 o 
   4   2   5     1001.82     1165.06     33.48 o 
   5   2   5      110.62      132.94      8.44 o 
   6   2   5      622.55      638.72     11.35 o 
   7   2   5        6.51       14.78      7.52 o 
   8   2   5      401.29      438.45     13.07 o 
   9   2   5      182.64      207.80      8.28 o 
  10   2   5      122.71      110.34      8.39 o 
  11   2   5      433.39      434.10      8.56 o 
  12   2   5        8.99        6.90      8.68 o 
  13   2   5        1.06        9.93      9.07 o 
  14   2   5        8.69       15.68     10.03 o 
 -10   3   5        0.44       -2.44      9.04 o 
  -9   3   5       26.29       22.62      9.24 o 
  -8   3   5       22.03       32.96      8.29 o 
  -7   3   5      191.28      190.89     18.21 o 
  -6   3   5       13.85        7.59      8.37 o 
  -5   3   5       17.75       22.10      8.89 o 
  -4   3   5       84.28      104.17      8.97 o 
  -3   3   5      162.30      194.50     18.12 o 
  -2   3   5        1.10        1.06      7.11 o 
  -1   3   5     3306.97     3245.71    287.92 o 
   0   3   5     1966.63     2002.54    172.29 o 
   1   3   5      123.30      114.32      8.60 o 
   2   3   5       10.62       16.79      8.21 o 
   3   3   5     1207.95     1361.24     18.77 o 
   4   3   5     1261.19     1282.14     13.76 o 
   5   3   5      673.75      788.02     13.52 o 
   6   3   5       37.44       27.32      8.38 o 
   7   3   5      720.80      796.32     12.36 o 
   8   3   5      257.90      271.66      8.65 o 
   9   3   5      458.34      512.71      8.83 o 
  10   3   5      170.10      169.10      6.38 o 
  11   3   5       90.35       98.10      9.00 o 
  12   3   5        8.74       19.32      8.21 o 
  13   3   5       13.94        6.39      7.42 o 
  14   3   5        3.98        5.40      9.92 o 
 -10   4   5        9.19       13.62      9.91 o 
  -9   4   5        2.49        1.45      7.24 o 
  -8   4   5       99.11      132.04     25.84 o 
  -7   4   5        0.25        0.24      6.41 o 
  -6   4   5      182.80      159.39     20.62 o 
  -5   4   5      221.69      232.56     18.90 o 
  -4   4   5        0.25        1.45      7.51 o 
  -3   4   5      226.96      226.96     20.81 o 
  -2   4   5        4.04       14.05      7.36 o 
  -1   4   5        1.40        0.94      5.94 o 
   0   4   5     1737.03     1696.51     98.24 o 
   1   4   5      973.39     1018.23     51.09 o 
   2   4   5        0.18        5.20      7.87 o 
   3   4   5     1350.62     1420.99     72.49 o 
   4   4   5      953.98     1001.55     26.35 o 
   5   4   5      201.10      206.67      8.75 o 
   6   4   5     5812.00     6620.57    111.71 o 
   7   4   5      483.99      527.32     11.48 o 
   8   4   5       14.06        9.95      8.00 o 
   9   4   5        0.04       -1.63      5.56 o 
  10   4   5      157.69      144.53      7.23 o 
  11   4   5       88.00       86.55      7.76 o 
  12   4   5       26.17       26.46      8.10 o 
  13   4   5        6.01       15.96      9.17 o 
  14   4   5       10.96       11.86      9.29 o 
 -10   5   5        9.51       19.70     12.16 o 
  -9   5   5       36.94       50.32     14.60 o 
  -8   5   5      257.81      301.72     35.81 o 
  -7   5   5        0.00        0.30      7.76 o 
  -6   5   5       69.96       87.94      7.99 o 
  -5   5   5      455.64      456.96     57.03 o 
  -4   5   5        4.92        4.16      7.48 o 
  -3   5   5       63.67       79.08      6.32 o 
  -2   5   5      195.62      203.31      6.68 o 
  -1   5   5     1369.58     1334.31    334.16 o 
   0   5   5      735.63      803.87     54.06 o 
   1   5   5     1928.58     1933.33    108.99 o 
   2   5   5      153.13      174.56     10.22 o 
   3   5   5      102.54      109.31      8.38 o 
   4   5   5        3.69       -0.58      8.25 o 
   5   5   5      422.70      472.31      9.70 o 
   6   5   5     1982.71     1933.84     14.66 o 
   7   5   5     1370.87     1387.42     11.54 o 
   8   5   5      106.89      118.71      8.39 o 
   9   5   5       75.38       85.95     10.44 o 
  10   5   5        0.65       14.64      6.83 o 
  11   5   5        0.71       -4.87      5.66 o 
  12   5   5       26.96       29.75      8.46 o 
  13   5   5        0.00        6.96     11.08 o 
  14   5   5       18.36       30.75     13.59 o 
  -9   6   5        1.58       -3.95      8.18 o 
  -8   6   5        6.91       10.26      7.44 o 
  -7   6   5        0.89       11.26      8.33 o 
  -6   6   5      148.39      146.90     16.60 o 
  -5   6   5       36.02       25.72      7.66 o 
  -4   6   5     1045.06     1062.29    127.00 o 
  -3   6   5        2.09        1.23      6.14 o 
  -2   6   5      455.25      474.78    138.91 o 
  -1   6   5      540.30      537.97     52.96 o 
   0   6   5      204.89      215.44      8.26 o 
   1   6   5      563.67      592.48     21.44 o 
   2   6   5      805.30      872.82     12.24 o 
   3   6   5        5.88        3.27      7.73 o 
   4   6   5       50.13       52.95      8.35 o 
   5   6   5        7.66        9.42      9.78 o 
   6   6   5      301.60      335.79     13.31 o 
   7   6   5      171.78      174.74      7.00 o 
   8   6   5        8.34       10.43      7.42 o 
   9   6   5       42.96       44.14      7.00 o 
  10   6   5       38.87       36.53      8.36 o 
  11   6   5        0.06        4.54      7.76 o 
  12   6   5       35.97       24.85      8.55 o 
  13   6   5        1.68        4.49      9.17 o 
  14   6   5       20.57        2.23      8.76 o 
  -9   7   5        6.02       12.49     10.15 o 
  -8   7   5        0.33       -0.40      9.37 o 
  -7   7   5        5.82       14.67      8.59 o 
  -6   7   5       57.55       50.65      7.25 o 
  -5   7   5      124.52      136.78     19.94 o 
  -4   7   5      470.79      478.27    135.11 o 
  -3   7   5       32.73       23.60      6.62 o 
  -2   7   5       67.05       69.52     17.15 o 
  -1   7   5       21.24       13.71      7.64 o 
   0   7   5        4.93        3.20      7.63 o 
   1   7   5        6.10        6.94      6.31 o 
   2   7   5      162.20      180.42      9.50 o 
   3   7   5        0.68        2.31      7.65 o 
   4   7   5       10.72        6.71      7.90 o 
   5   7   5        0.09        2.22      7.71 o 
   6   7   5        1.80        8.29      7.81 o 
   7   7   5       18.00       11.19      8.12 o 
   8   7   5      121.05      111.82     10.87 o 
   9   7   5       45.83       46.71      8.91 o 
  10   7   5        2.79        8.67     10.30 o 
  11   7   5       29.31       33.19      8.38 o 
  12   7   5        7.18        6.41      8.35 o 
  13   7   5       31.23       21.00      8.96 o 
  14   7   5       19.03       10.29      9.24 o 
  -8   8   5        5.21        7.08     12.51 o 
  -7   8   5       44.59       56.94     36.42 o 
  -6   8   5        4.03        0.55      8.77 o 
  -5   8   5       62.85       58.72     40.09 o 
  -4   8   5       91.88       96.78     29.17 o 
  -3   8   5       10.10        3.42      5.79 o 
  -2   8   5       23.15       36.89      6.30 o 
  -1   8   5        4.13        9.63      7.60 o 
   0   8   5      227.68      215.98     20.70 o 
   1   8   5       38.78       32.41      8.01 o 
   2   8   5      128.32      117.96     82.14 o 
   3   8   5      135.90      125.20      9.12 o 
   4   8   5       13.02       12.18      8.80 o 
   5   8   5       12.34       15.20      6.98 o 
   6   8   5       26.08       27.54      8.50 o 
   7   8   5       19.50       20.29     10.48 o 
   8   8   5       21.11       18.01      7.25 o 
   9   8   5       67.05       62.51      8.58 o 
  10   8   5       47.66       38.20      8.40 o 
  11   8   5        3.38        0.52      8.34 o 
  12   8   5        7.66        3.01      8.43 o 
  13   8   5        1.76       -1.05      7.54 o 
  14   8   5       19.97       19.29      9.18 o 
  -7   9   5        0.72       -4.44      8.93 o 
  -6   9   5        8.55       10.54      8.75 o 
  -5   9   5       55.73       47.82     31.43 o 
  -4   9   5       79.38       96.89     10.68 o 
  -3   9   5        0.17        1.36      7.51 o 
  -2   9   5       72.57       61.20      8.00 o 
  -1   9   5       95.06       77.59      8.37 o 
   0   9   5       98.96      109.94      9.95 o 
   1   9   5       32.45       42.73      9.04 o 
   2   9   5       38.87       33.08     32.66 o 
   3   9   5       77.74       84.80      9.35 o 
   4   9   5        4.24        8.37      8.15 o 
   5   9   5       32.33       34.54      8.50 o 
   6   9   5       28.18       32.27      8.63 o 
   7   9   5      134.24      133.27      9.12 o 
   8   9   5        6.68       11.47      8.25 o 
   9   9   5       15.78       15.92      8.51 o 
  10   9   5       22.85       28.48      8.07 o 
  11   9   5       29.42       27.74      8.05 o 
  12   9   5        2.16        1.43      8.47 o 
  13   9   5        1.38        1.12      7.85 o 
  14   9   5        0.03        3.96      8.32 o 
  -6  10   5        0.57        8.16      7.76 o 
  -5  10   5        8.19       15.16      7.32 o 
  -4  10   5       33.52       39.53      8.57 o 
  -3  10   5       20.69       20.86      8.61 o 
  -2  10   5        8.33       15.13     10.88 o 
  -1  10   5        3.94        6.84      7.84 o 
   0  10   5       23.78       21.80      7.89 o 
   1  10   5        0.82        0.00      6.41 o 
   2  10   5        4.46        1.97      7.97 o 
   3  10   5       32.83       39.45      7.96 o 
   4  10   5       33.06       34.84      8.56 o 
   5  10   5       31.68       33.62      8.51 o 
   6  10   5       30.87       30.64      8.45 o 
   7  10   5       47.74       52.81      8.90 o 
   8  10   5       42.77       39.47      6.73 o 
   9  10   5        9.98       11.95      8.24 o 
  10  10   5       17.57       25.62      8.19 o 
  11  10   5        0.13       -8.77      8.25 o 
  12  10   5        0.02       -8.38      8.83 o 
  13  10   5        4.54        6.24      9.06 o 
  -6  11   5       16.09       27.75      9.25 o 
  -5  11   5       29.52       37.34     13.91 o 
  -4  11   5       17.23       25.92      8.91 o 
  -3  11   5       21.87       35.34      7.57 o 
  -2  11   5        0.42       -5.82     12.65 o 
  -1  11   5        0.07        5.32     12.10 o 
   0  11   5        3.27        5.93      8.16 o 
   1  11   5       23.78       34.36      7.87 o 
   2  11   5       13.31        3.90      7.97 o 
   3  11   5       17.93       23.38      6.61 o 
   4  11   5        0.22        4.13      8.10 o 
   5  11   5       82.92       90.08      8.26 o 
   6  11   5      302.84      290.59     19.71 o 
   7  11   5       20.19       26.61      8.49 o 
   8  11   5       71.20       75.25      7.32 o 
   9  11   5       44.47       53.27      8.64 o 
  10  11   5       19.69       14.11      8.66 o 
  11  11   5       23.16       25.39     17.81 o 
  12  11   5        2.24       13.93      8.98 o 
  13  11   5       21.39       19.00     10.27 o 
  -4  12   5       43.57       59.74      8.96 o 
  -3  12   5        0.67        6.88      7.33 o 
  -2  12   5        7.61        4.14      8.84 o 
  -1  12   5        5.60        6.63     12.76 o 
   0  12   5       13.59       11.46      8.47 o 
   1  12   5        0.75        4.48      8.33 o 
   2  12   5        5.75        6.54      6.82 o 
   3  12   5        2.03        6.72      9.46 o 
   4  12   5        2.35        5.43      6.96 o 
   5  12   5      125.14      125.73      8.49 o 
   6  12   5      111.63      101.70      8.96 o 
   7  12   5      104.28       86.84      8.76 o 
   8  12   5       68.75       88.58     10.79 o 
   9  12   5       84.37       84.87      8.86 o 
  10  12   5        3.82       11.00      8.41 o 
  11  12   5        2.73        8.89      9.19 o 
  12  12   5       20.74        8.32      9.73 o 
  -3  13   5        9.19       19.62      8.00 o 
  -2  13   5        0.97       11.43      8.16 o 
  -1  13   5       38.36       31.73      8.77 o 
   0  13   5        0.30        1.61     12.52 o 
   1  13   5       22.31       29.67      7.19 o 
   2  13   5       67.11       70.28      8.99 o 
   3  13   5       28.03        8.32      9.95 o 
   4  13   5      375.46      423.06     10.18 o 
   5  13   5       65.78       66.28      7.52 o 
   6  13   5       35.81       29.91      8.26 o 
   7  13   5      225.43      222.41     14.02 o 
   8  13   5       12.01       16.38      7.44 o 
   9  13   5       14.54       -9.16      9.29 o 
  10  13   5        6.76       -5.44      9.53 o 
  11  13   5        0.30        2.94      8.34 o 
  12  13   5        0.21       14.38     10.07 o 
  -2  14   5        0.35        7.69      8.60 o 
  -1  14   5        5.12       11.27     10.32 o 
   0  14   5        0.09       -2.46      9.93 o 
   1  14   5        7.26       13.78      8.84 o 
   2  14   5        4.86        8.59      9.15 o 
   3  14   5       33.21       20.63     12.18 o 
   4  14   5        3.66       -1.18      9.05 o 
   5  14   5      110.84      128.87      9.56 o 
   6  14   5        5.99        4.39      8.65 o 
   7  14   5        4.76        4.37      9.40 o 
   8  14   5        0.29       -1.17      9.36 o 
   9  14   5        9.30       19.47     12.06 o 
  10  14   5        8.73       19.42      9.84 o 
   0  15   5       12.48        1.50     10.33 o 
   1  15   5       13.02       14.21     13.97 o 
   2  15   5        1.08       -1.61      9.23 o 
   3  15   5       39.92       38.86     15.49 o 
   4  15   5        0.43        5.31      7.60 o 
   5  15   5       20.77       11.86     16.31 o 
   6  15   5       19.43       12.17      9.70 o 
   7  15   5       12.53        5.71      9.55 o 
   8  15   5       11.37        7.47      9.20 o 
   9  15   5       12.04       10.94     10.13 o 
   4  16   5        4.62       20.71     10.13 o 
   5  16   5        5.78        4.07     10.88 o 
   6  16   5        0.11        9.12      9.08 o 
  -4 -13   6        1.66        5.68      8.66 o 
  -3 -13   6        2.30        3.77      7.08 o 
  -2 -13   6       16.35       14.30      7.84 o 
  -1 -13   6       14.76       20.62      7.71 o 
   0 -13   6       28.37       22.53      8.25 o 
   1 -13   6        0.14        3.08      9.06 o 
  -6 -12   6       24.34       13.22      8.70 o 
  -5 -12   6       25.50       30.11     10.04 o 
  -4 -12   6       40.12       42.30      6.78 o 
  -3 -12   6       38.84       61.25     10.06 o 
  -2 -12   6        8.85        9.86      6.42 o 
  -1 -12   6        2.60       -3.03      7.19 o 
   0 -12   6        0.23        3.82      7.94 o 
   1 -12   6        0.13        0.81      9.90 o 
   2 -12   6        8.14       15.54     11.51 o 
   3 -12   6       12.22       33.88     12.68 o 
   4 -12   6        4.92        2.24     14.49 o 
  -7 -11   6       15.41       17.71     12.11 o 
  -6 -11   6        2.42       -6.38     21.53 o 
  -5 -11   6       51.19       40.16      7.46 o 
  -4 -11   6       25.61       31.33      6.50 o 
  -3 -11   6      123.04      138.89      7.28 o 
  -2 -11   6       45.10       52.61      6.82 o 
  -1 -11   6        6.61        6.83      7.02 o 
   0 -11   6        0.78        2.37      7.09 o 
   1 -11   6       15.87       13.37      6.40 o 
   2 -11   6        0.00       13.22      9.59 o 
   3 -11   6       17.59       26.87     11.46 o 
   4 -11   6        1.13       10.86     12.79 o 
   5 -11   6        9.71        8.62     12.29 o 
  -8 -10   6        1.83        7.82      7.53 o 
  -7 -10   6       32.09       25.10     13.24 o 
  -6 -10   6       17.32       31.37      7.29 o 
  -5 -10   6       32.85       44.72      8.77 o 
  -4 -10   6        0.00       10.34      6.88 o 
  -3 -10   6       99.33      122.16      7.78 o 
  -2 -10   6       32.60       36.23      6.88 o 
  -1 -10   6       10.05       11.52      5.93 o 
   0 -10   6        0.06        5.06      6.91 o 
   1 -10   6       15.41       15.04     13.32 o 
   2 -10   6       22.54       16.28      7.47 o 
   3 -10   6       14.68       23.38     11.34 o 
   4 -10   6        0.01        5.23      8.68 o 
   5 -10   6       35.82       52.49     12.43 o 
   6 -10   6        0.79        2.10     12.13 o 
   7 -10   6       24.34       15.30     14.39 o 
  -9  -9   6        0.26        6.89      8.17 o 
  -8  -9   6        7.66       21.37      8.82 o 
  -7  -9   6       26.14       20.83      6.78 o 
  -6  -9   6       39.03       29.25      9.30 o 
  -5  -9   6        0.82      -10.48      7.06 o 
  -4  -9   6      216.41      199.80      7.31 o 
  -3  -9   6       78.77       77.61      5.88 o 
  -2  -9   6        0.78       -2.38      5.56 o 
  -1  -9   6       10.48        5.57      5.53 o 
   0  -9   6       20.55       13.26      6.80 o 
   1  -9   6       74.78       60.97     25.13 o 
   2  -9   6      165.24      214.03     23.99 o 
   3  -9   6        4.40       22.63     11.06 o 
   4  -9   6        8.82        2.56     11.96 o 
   5  -9   6        6.88        7.65      8.73 o 
   6  -9   6        0.75       17.70      8.55 o 
   7  -9   6        0.04       12.68     12.62 o 
   8  -9   6        0.91       25.42     11.48 o 
 -10  -8   6        3.03        4.91      9.82 o 
  -9  -8   6        9.79       10.62      8.83 o 
  -8  -8   6       14.43        3.08      8.90 o 
  -7  -8   6        1.63        9.52      7.48 o 
  -6  -8   6      120.98      111.64     20.03 o 
  -5  -8   6       31.32       53.67     15.00 o 
  -4  -8   6       52.62       30.24      6.61 o 
  -3  -8   6        3.27        3.07      5.87 o 
  -2  -8   6       30.63       24.88      6.45 o 
  -1  -8   6        0.41        2.26      5.85 o 
   0  -8   6       22.45       10.39      6.82 o 
   1  -8   6       52.65       42.07     12.47 o 
   2  -8   6      366.58      370.57     98.72 o 
   3  -8   6      408.51      431.31     30.35 o 
   4  -8   6      124.76      165.27     11.07 o 
   5  -8   6       36.07       47.61     11.84 o 
   6  -8   6       19.28       24.07      8.67 o 
   7  -8   6        0.01       -9.95     11.25 o 
   8  -8   6        7.51        6.17      9.71 o 
   9  -8   6        0.00        9.31      9.71 o 
 -10  -7   6        9.85       19.87     10.35 o 
  -9  -7   6        0.20        7.89      7.80 o 
  -8  -7   6        5.62        9.30      8.81 o 
  -7  -7   6       34.74       29.73      9.02 o 
  -6  -7   6       29.79       39.86      8.48 o 
  -5  -7   6      213.13      182.03     10.48 o 
  -4  -7   6       16.43       10.61      6.57 o 
  -3  -7   6       48.80       50.26      6.14 o 
  -2  -7   6       58.69       52.53      6.94 o 
  -1  -7   6      109.10      111.63      6.94 o 
   0  -7   6      469.14      485.74     29.50 o 
   1  -7   6      190.11      174.60     51.30 o 
   2  -7   6      409.50      383.41    105.19 o 
   3  -7   6      479.81      503.16     40.67 o 
   4  -7   6      371.18      373.35     12.86 o 
   5  -7   6       70.19       80.97     11.25 o 
   6  -7   6        2.81        7.26      8.26 o 
   7  -7   6        0.01        2.95      8.28 o 
   8  -7   6       16.83       38.36     11.18 o 
   9  -7   6       23.27       16.85      6.64 o 
  10  -7   6        0.12       -6.78      9.67 o 
 -10  -6   6        3.24        8.84      7.72 o 
  -9  -6   6       11.66        4.42      7.50 o 
  -8  -6   6       73.60       63.98      7.29 o 
  -7  -6   6      159.77      162.38      8.78 o 
  -6  -6   6      234.14      212.31      8.09 o 
  -5  -6   6     1138.75     1119.16     11.34 o 
  -4  -6   6      205.19      205.36     10.73 o 
  -3  -6   6       21.56       19.80      7.11 o 
  -2  -6   6        0.52        1.25      6.37 o 
  -1  -6   6       65.48       64.96      5.17 o 
   0  -6   6      270.15      309.06     17.31 o 
   1  -6   6       76.25       63.92     20.65 o 
   2  -6   6       88.43       79.37     26.34 o 
   3  -6   6        0.61        9.04      8.47 o 
   4  -6   6      177.94      227.28      9.38 o 
   5  -6   6       40.03       44.95     11.43 o 
   6  -6   6       51.48       62.55     11.29 o 
   7  -6   6      128.00      138.78     11.13 o 
   8  -6   6        1.22       15.39      8.30 o 
   9  -6   6       21.87       25.09      8.50 o 
  10  -6   6        1.85        2.11      7.72 o 
  11  -6   6       22.51        8.56      8.41 o 
 -11  -5   6       10.24        8.30      7.07 o 
 -10  -5   6      107.36       92.75      7.34 o 
  -9  -5   6        0.66       11.33      6.28 o 
  -8  -5   6       48.83       46.94      7.65 o 
  -7  -5   6        5.90        3.33      5.64 o 
  -6  -5   6      200.50      163.73     14.50 o 
  -5  -5   6      111.96      103.59      8.22 o 
  -4  -5   6      150.41      138.28     14.39 o 
  -3  -5   6        5.51        3.06      5.07 o 
  -2  -5   6      109.29      117.50     10.10 o 
  -1  -5   6        6.10        8.37      6.52 o 
   0  -5   6       68.99       76.90      5.79 o 
   1  -5   6       85.82       85.24     13.01 o 
   2  -5   6        6.27        2.76      6.77 o 
   3  -5   6       59.18       53.39      8.54 o 
   4  -5   6        0.47        8.83     10.76 o 
   5  -5   6       34.43       41.77     11.14 o 
   6  -5   6       29.93       35.76     10.84 o 
   7  -5   6       11.44       11.98     14.72 o 
   8  -5   6       16.00       22.76     11.10 o 
   9  -5   6        1.55        5.74      7.90 o 
  10  -5   6        7.92        4.84      8.41 o 
  11  -5   6       93.30       91.11     58.32 o 
 -11  -4   6       42.51       37.56      6.91 o 
 -10  -4   6       19.40       16.97      6.71 o 
  -9  -4   6       25.68       19.18      6.99 o 
  -8  -4   6       30.10       30.95      8.87 o 
  -7  -4   6       27.76       15.10      5.69 o 
  -6  -4   6        5.90       17.32      6.22 o 
  -5  -4   6      778.17      752.67     63.13 o 
  -4  -4   6       36.27       40.76      6.27 o 
  -3  -4   6      334.28      315.74     21.16 o 
  -2  -4   6      109.82      102.17      5.82 o 
  -1  -4   6      144.29      125.06      6.51 o 
   0  -4   6     1988.34     2129.65    133.00 o 
   1  -4   6        8.98        5.53      5.44 o 
   2  -4   6      184.38      148.46     41.96 o 
   3  -4   6      146.50      150.02      7.37 o 
   4  -4   6       39.93       44.37     10.55 o 
   5  -4   6        0.65       -0.59      8.67 o 
   6  -4   6       60.30       24.03     17.91 o 
   7  -4   6        0.02        5.98      5.87 o 
   8  -4   6        0.55        3.03      7.11 o 
   9  -4   6        0.01        4.87      7.14 o 
  10  -4   6        0.57        1.88     10.06 o 
  11  -4   6       41.79       35.64      8.47 o 
  12  -4   6        1.19       -5.50     12.70 o 
 -11  -3   6       51.85       46.35      6.53 o 
 -10  -3   6        2.30        4.19      7.07 o 
  -9  -3   6       20.29       14.27      6.85 o 
  -8  -3   6      141.83      131.14      6.58 o 
  -7  -3   6       68.60       64.28      5.91 o 
  -6  -3   6        5.19       11.74      6.24 o 
  -5  -3   6      278.58      257.66     20.30 o 
  -4  -3   6        0.38       -2.98      6.24 o 
  -3  -3   6        3.37       10.35      6.21 o 
  -2  -3   6      127.58      118.96     10.89 o 
  -1  -3   6      794.48      773.64     58.30 o 
   0  -3   6      264.17      279.99     14.98 o 
   1  -3   6      178.32      199.22      9.92 o 
   2  -3   6       87.64       72.50     14.14 o 
   3  -3   6       24.66       23.09      6.12 o 
   4  -3   6        1.47       -0.96      6.62 o 
   5  -3   6       16.88       10.85      8.28 o 
   6  -3   6       59.18       46.65     19.13 o 
   7  -3   6       20.89       29.17      7.03 o 
   8  -3   6       11.33        6.06      6.67 o 
   9  -3   6       23.80       14.80      8.66 o 
  10  -3   6        0.38       -0.35      9.13 o 
  11  -3   6        0.17        2.39      9.74 o 
  12  -3   6        5.58       17.65      9.85 o 
 -11  -2   6       60.39       59.15      7.56 o 
 -10  -2   6        3.65        8.38      6.97 o 
  -9  -2   6       17.22       18.03      6.12 o 
  -8  -2   6        4.37       -2.89      6.59 o 
  -7  -2   6       67.18       63.44      8.92 o 
  -6  -2   6       80.48       75.12      7.85 o 
  -5  -2   6       23.31       21.49      6.39 o 
  -4  -2   6       33.63       26.98      5.47 o 
  -3  -2   6       97.46      110.27      6.56 o 
  -2  -2   6        8.31       14.37      5.42 o 
  -1  -2   6       52.64       59.07      5.58 o 
   0  -2   6        9.32       14.54      6.18 o 
   1  -2   6      911.55      926.32     39.75 o 
   2  -2   6     1209.43     1157.28    204.97 o 
   3  -2   6       20.22       19.98      5.12 o 
   4  -2   6        1.13       -0.59      7.21 o 
   5  -2   6      144.25      102.67     66.80 o 
   6  -2   6        0.28        3.99      6.43 o 
   7  -2   6       12.92       15.93      8.15 o 
   8  -2   6       21.95       25.74     12.60 o 
   9  -2   6       56.98       63.91     11.07 o 
  10  -2   6        0.03       -4.93     11.15 o 
  11  -2   6       10.72       -1.81     11.50 o 
  12  -2   6        3.92       -3.77     12.98 o 
  13  -2   6        0.46        4.61     12.98 o 
 -11  -1   6        9.50       11.15      8.33 o 
 -10  -1   6        1.70       10.62      7.39 o 
  -9  -1   6       10.28       19.56      6.20 o 
  -8  -1   6        0.01        0.69      5.61 o 
  -7  -1   6        0.89        9.37      8.23 o 
  -6  -1   6       27.17       29.09      5.36 o 
  -5  -1   6        5.75       10.89      6.48 o 
  -4  -1   6       11.39       10.32      5.28 o 
  -3  -1   6      284.55      316.59     21.40 o 
  -2  -1   6      131.70      142.60      9.36 o 
  -1  -1   6       44.74       50.94      9.67 o 
   0  -1   6       24.85       26.55      6.54 o 
   1  -1   6        1.71        2.90      6.18 o 
   2  -1   6     1104.59     1084.39     40.37 o 
   3  -1   6      227.50      214.79     20.45 o 
   4  -1   6      128.04       80.70     61.52 o 
   5  -1   6       77.37       74.78      7.59 o 
   6  -1   6        5.82       10.24      7.25 o 
   7  -1   6        3.12        7.01      7.42 o 
   8  -1   6      126.33      129.13     11.63 o 
   9  -1   6       16.56       20.10     11.12 o 
  10  -1   6       17.42       25.16      7.80 o 
  11  -1   6       16.42       30.15     11.98 o 
  12  -1   6        1.68       24.18     12.53 o 
  13  -1   6       38.70       50.53     14.26 o 
 -11   0   6        0.02        4.17      7.17 o 
 -10   0   6        1.41        5.62      7.29 o 
  -9   0   6      178.53      164.63      7.27 o 
  -8   0   6      136.71      115.55     12.95 o 
  -7   0   6        4.83        1.05      5.05 o 
  -6   0   6       22.76       18.90      6.68 o 
  -5   0   6        6.63        6.48      5.55 o 
  -4   0   6       47.25       51.08      6.39 o 
  -3   0   6      241.04      269.22     25.98 o 
  -2   0   6       33.72       22.31      7.44 o 
  -1   0   6      255.36      255.54     21.40 o 
   0   0   6      292.34      296.72     16.02 o 
   1   0   6      214.60      220.29     11.32 o 
   2   0   6        2.34        4.15      6.15 o 
   3   0   6      144.02      139.74      8.18 o 
   4   0   6       76.52       71.27      7.75 o 
   5   0   6      582.57      631.37     71.17 o 
   6   0   6       14.35       28.12     10.31 o 
   7   0   6        6.84        2.12     10.83 o 
   8   0   6      380.65      435.76     12.55 o 
   9   0   6       11.82       20.82      8.29 o 
  10   0   6      246.75      292.09      9.11 o 
  11   0   6       14.25       24.69      8.66 o 
  12   0   6        0.62        6.50     11.37 o 
  13   0   6        1.51      -11.53     13.32 o 
  14   0   6        2.25      -10.00     13.39 o 
 -10   1   6        0.05        5.64      7.84 o 
  -9   1   6       43.27       45.81      5.66 o 
  -8   1   6      195.41      173.32     10.47 o 
  -7   1   6       45.70       57.40      6.59 o 
  -6   1   6      138.26      111.39      9.64 o 
  -5   1   6       57.98       55.29      5.78 o 
  -4   1   6      106.79      112.74     12.55 o 
  -3   1   6       38.61       41.27      6.22 o 
  -2   1   6      155.79      158.72     16.03 o 
  -1   1   6      100.61      113.92      9.66 o 
   0   1   6     1678.31     1647.14    104.26 o 
   1   1   6     1051.10     1045.64     69.12 o 
   2   1   6     1239.07     1250.52     55.74 o 
   3   1   6      310.29      336.66     20.72 o 
   4   1   6        2.56        3.44      7.39 o 
   5   1   6       78.69       76.64     11.01 o 
   6   1   6      124.61      138.97     10.77 o 
   7   1   6      635.96      691.25     13.53 o 
   8   1   6      171.66      194.52     11.54 o 
   9   1   6      412.92      436.98     12.68 o 
  10   1   6       49.95       51.46     11.63 o 
  11   1   6       50.37       67.36     11.02 o 
  12   1   6        0.90        3.03     12.01 o 
  13   1   6       16.76       24.28      9.63 o 
  14   1   6       36.23       45.87     13.13 o 
 -10   2   6       18.52       27.33     11.98 o 
  -9   2   6       81.63       89.89      7.24 o 
  -8   2   6        9.60       10.07     10.99 o 
  -7   2   6        1.29       -2.11      6.65 o 
  -6   2   6       21.31       15.36      6.45 o 
  -5   2   6       10.39       12.97      6.40 o 
  -4   2   6      214.80      232.94     17.13 o 
  -3   2   6       87.65      101.04     16.01 o 
  -2   2   6     1435.76     1435.49    112.72 o 
  -1   2   6      886.48      910.57     71.41 o 
   0   2   6      909.91      929.13     65.93 o 
   1   2   6      793.99      755.12      9.93 o 
   2   2   6      836.31      739.68     67.43 o 
   3   2   6       18.91       21.95      8.52 o 
   4   2   6     1071.02     1170.09     18.53 o 
   5   2   6      413.77      431.48     13.21 o 
   6   2   6      136.97      152.98      8.46 o 
   7   2   6       93.55      102.23      7.38 o 
   8   2   6      169.29      144.66     13.51 o 
   9   2   6        3.13        0.52      7.62 o 
  10   2   6        0.78       -1.08      8.44 o 
  11   2   6      244.27      229.48     11.96 o 
  12   2   6        7.07       -1.59     12.16 o 
  13   2   6       19.68       17.11     13.30 o 
  14   2   6        5.05       17.27     13.99 o 
 -10   3   6        4.55        4.22     11.07 o 
  -9   3   6       37.01       33.12      7.91 o 
  -8   3   6      144.29      141.84      9.49 o 
  -7   3   6       43.76       51.73      7.07 o 
  -6   3   6      192.88      245.35     29.28 o 
  -5   3   6      129.51      165.36     14.57 o 
  -4   3   6        0.01        4.63      5.31 o 
  -3   3   6      427.16      456.41     29.87 o 
  -2   3   6      397.72      391.51      7.66 o 
  -1   3   6      661.20      609.99     52.44 o 
   0   3   6      236.42      215.79     13.20 o 
   1   3   6      530.82      515.87     10.35 o 
   2   3   6      742.12      728.20     11.47 o 
   3   3   6     1062.47     1169.91     88.90 o 
   4   3   6      390.81      482.87     11.60 o 
   5   3   6       31.75       27.31      7.44 o 
   6   3   6      206.06      223.33      8.03 o 
   7   3   6       15.22       13.51      5.99 o 
   8   3   6        0.11        1.17      6.45 o 
   9   3   6        5.95        4.21      7.94 o 
  10   3   6       37.68       42.95      8.29 o 
  11   3   6       66.73       72.14      7.78 o 
  12   3   6        6.19       10.52      9.53 o 
  13   3   6        5.14       13.69      8.76 o 
  14   3   6        1.67       20.67     13.66 o 
 -10   4   6        0.47       -2.83     11.90 o 
  -9   4   6       71.25       80.68     11.61 o 
  -8   4   6       98.17       99.46     11.76 o 
  -7   4   6      536.16      559.91     74.60 o 
  -6   4   6      178.81      188.62     29.75 o 
  -5   4   6       75.12       90.30     15.37 o 
  -4   4   6       33.54       42.75      7.82 o 
  -3   4   6      256.83      250.38     13.15 o 
  -2   4   6       14.45       24.35      7.25 o 
  -1   4   6      394.16      417.83     30.09 o 
   0   4   6      709.31      724.82     41.63 o 
   1   4   6      352.65      431.42     33.29 o 
   2   4   6      598.30      604.87     13.68 o 
   3   4   6        4.27       11.46      7.25 o 
   4   4   6      675.53      783.70     12.67 o 
   5   4   6      127.30      117.58      8.67 o 
   6   4   6     1378.35     1432.30     15.53 o 
   7   4   6      508.48      539.03      9.54 o 
   8   4   6       13.35       18.11      7.71 o 
   9   4   6        5.69       13.39      9.72 o 
  10   4   6        0.89       -0.47      8.30 o 
  11   4   6        3.73        3.76      7.86 o 
  12   4   6        0.28       -0.26      6.63 o 
  13   4   6        5.37        4.72      8.14 o 
  14   4   6        4.22        2.08      7.83 o 
  -9   5   6       32.14       27.45      8.87 o 
  -8   5   6        9.34        6.75      9.15 o 
  -7   5   6      171.93      207.58     16.70 o 
  -6   5   6       16.97       31.99      8.17 o 
  -5   5   6       39.57       39.26      8.72 o 
  -4   5   6       20.93       33.08      7.62 o 
  -3   5   6      271.03      269.39     22.79 o 
  -2   5   6       56.65       46.39      5.54 o 
  -1   5   6       24.94       22.90      5.74 o 
   0   5   6      164.42      175.99     14.14 o 
   1   5   6       18.28       22.68      8.44 o 
   2   5   6      311.69      303.36     21.15 o 
   3   5   6       13.92       11.97      9.03 o 
   4   5   6      127.76      138.15      8.33 o 
   5   5   6      103.97      115.68      8.68 o 
   6   5   6     1279.27     1279.84     15.47 o 
   7   5   6      751.72      787.91     11.49 o 
   8   5   6       93.85       95.70      8.32 o 
   9   5   6        4.01       12.04      6.81 o 
  10   5   6       16.26       33.22      8.05 o 
  11   5   6        2.13        6.36      6.51 o 
  12   5   6       51.86       39.09      8.02 o 
  13   5   6       35.44       47.98     13.63 o 
  14   5   6        6.61        6.39      9.00 o 
  -9   6   6       35.68       34.25      9.50 o 
  -8   6   6       25.27       44.75     15.80 o 
  -7   6   6       41.10       42.71      8.69 o 
  -6   6   6       13.13       21.30      8.28 o 
  -5   6   6        4.00        3.27      7.76 o 
  -4   6   6      204.46      201.55     24.56 o 
  -3   6   6       71.34       65.53      7.44 o 
  -2   6   6       76.35       48.96     19.22 o 
  -1   6   6       66.34       61.44      8.62 o 
   0   6   6      185.93      195.13     12.65 o 
   1   6   6        1.75        1.00      8.05 o 
   2   6   6      658.25      651.15     51.56 o 
   3   6   6       33.61       28.07      9.33 o 
   4   6   6       86.50       84.43      8.75 o 
   5   6   6       30.34       25.52      8.27 o 
   6   6   6      293.67      299.38     14.21 o 
   7   6   6      182.21      179.75      8.86 o 
   8   6   6       53.11       53.93      8.42 o 
   9   6   6       28.83       28.85      9.08 o 
  10   6   6       42.78       34.23      8.25 o 
  11   6   6       39.22       48.81      7.95 o 
  12   6   6        8.77        4.25      8.95 o 
  13   6   6       24.12       11.07      8.65 o 
  14   6   6        7.13       -0.76      9.00 o 
  -8   7   6        0.03       15.50      9.57 o 
  -7   7   6        0.89        3.42      9.06 o 
  -6   7   6       75.14       83.32     12.24 o 
  -5   7   6       95.59      110.30     18.40 o 
  -4   7   6       52.97       60.49      8.13 o 
  -3   7   6        0.00        3.99      6.31 o 
  -2   7   6       32.51       31.42     13.03 o 
  -1   7   6       54.56       53.14      7.84 o 
   0   7   6      153.93      173.67      8.84 o 
   1   7   6      220.99      242.56     15.27 o 
   2   7   6       45.57       30.38     16.05 o 
   3   7   6       29.61       29.31      8.23 o 
   4   7   6      129.89      133.83      9.85 o 
   5   7   6        1.29        8.81      8.70 o 
   6   7   6       33.11       41.69      8.64 o 
   7   7   6       12.67       15.31      7.83 o 
   8   7   6      390.26      357.62      8.27 o 
   9   7   6        4.07       10.09      7.14 o 
  10   7   6        0.00       12.45      8.00 o 
  11   7   6       21.71       23.41      7.95 o 
  12   7   6        6.87        8.56      6.98 o 
  13   7   6       17.33       25.70      7.49 o 
  14   7   6       40.21       34.23      9.33 o 
  -7   8   6        0.01        1.53     12.15 o 
  -6   8   6       15.91       14.66     12.96 o 
  -5   8   6       25.03       17.20      8.09 o 
  -4   8   6        0.64        6.89      6.82 o 
  -3   8   6      307.77      274.05     75.91 o 
  -2   8   6      342.47      345.86     24.15 o 
  -1   8   6      101.61      141.20     15.28 o 
   0   8   6       11.77       16.66      6.54 o 
   1   8   6        3.64        6.29      8.10 o 
   2   8   6        2.45        1.00      5.54 o 
   3   8   6      263.36      267.66     14.49 o 
   4   8   6       11.71       11.22      8.68 o 
   5   8   6       26.94       25.35      9.06 o 
   6   8   6       23.84       28.90      8.20 o 
   7   8   6      226.38      220.21      9.14 o 
   8   8   6      270.15      253.01      9.33 o 
   9   8   6        0.38        9.95      7.69 o 
  10   8   6       31.15       26.00      8.99 o 
  11   8   6       14.28       30.55     12.02 o 
  12   8   6        0.47        4.13      9.41 o 
  13   8   6        3.47       12.89      8.73 o 
  14   8   6       16.75        9.23      8.11 o 
  -7   9   6        2.02        0.55     17.56 o 
  -6   9   6        1.11       10.65      8.59 o 
  -5   9   6        4.71        3.95     12.77 o 
  -4   9   6      108.80      114.53     19.89 o 
  -3   9   6      131.11      149.01      8.33 o 
  -2   9   6      168.98      176.72      9.98 o 
  -1   9   6      277.94      253.96      8.60 o 
   0   9   6       26.77       33.87      7.96 o 
   1   9   6       72.20       87.64     14.13 o 
   2   9   6       70.48       77.20      8.18 o 
   3   9   6       13.53        6.75      8.35 o 
   4   9   6        7.30        8.80      8.72 o 
   5   9   6       22.56       16.99      8.29 o 
   6   9   6       12.31        4.77      8.54 o 
   7   9   6        0.05        6.82      8.25 o 
   8   9   6       59.93       60.08     10.04 o 
   9   9   6        2.55       14.33     12.42 o 
  10   9   6        5.61       -2.36      6.70 o 
  11   9   6       37.83       40.22      8.43 o 
  12   9   6       27.97       24.69      7.24 o 
  13   9   6        0.70        9.14     15.63 o 
  14   9   6        1.82        7.14      8.73 o 
  -6  10   6       21.21       19.74      9.58 o 
  -5  10   6        0.74        0.62      8.85 o 
  -4  10   6       11.44       15.85      8.61 o 
  -3  10   6       17.25       23.24      7.02 o 
  -2  10   6        4.97        5.42      6.55 o 
  -1  10   6        3.49        3.61      8.12 o 
   0  10   6        0.07       -2.83      7.69 o 
   1  10   6        0.79        0.33      7.81 o 
   2  10   6      133.13      137.47     14.86 o 
   3  10   6        7.89       -0.25      8.90 o 
   4  10   6       46.22       36.92      8.66 o 
   5  10   6       92.94       87.36      9.08 o 
   6  10   6     1784.94     1821.15     87.77 o 
   7  10   6      667.96      627.61     12.35 o 
   8  10   6      225.91      209.51      8.74 o 
   9  10   6       37.81       32.79      8.59 o 
  10  10   6       70.56       57.85      8.41 o 
  11  10   6        2.67        6.08      8.89 o 
  12  10   6        0.05        3.80      7.33 o 
  13  10   6        2.90        9.33     10.07 o 
  -5  11   6       65.35       72.40      9.84 o 
  -4  11   6       31.22       38.52      7.94 o 
  -3  11   6        2.38        8.89      8.61 o 
  -2  11   6        0.21       -4.04      7.03 o 
  -1  11   6       16.62       26.93     12.26 o 
   0  11   6      126.58      137.36     10.11 o 
   1  11   6       36.14       32.67      8.19 o 
   2  11   6       29.01       24.38      7.72 o 
   3  11   6        1.14       11.53      8.45 o 
   4  11   6        0.66        0.02      8.11 o 
   5  11   6      216.77      218.41     22.24 o 
   6  11   6      226.22      196.04     16.25 o 
   7  11   6       17.29       31.83      8.29 o 
   8  11   6      140.21      143.52      8.74 o 
   9  11   6       99.94       72.98      8.48 o 
  10  11   6        7.76        6.78      8.50 o 
  11  11   6        0.26       -1.61      8.74 o 
  12  11   6        7.81       -9.81     10.87 o 
  13  11   6       34.96       39.97     10.25 o 
  -4  12   6        0.77       19.16      9.77 o 
  -3  12   6        3.91        6.06      7.36 o 
  -2  12   6       15.85       14.02      9.58 o 
  -1  12   6        2.22        3.93      8.51 o 
   0  12   6        0.01       -5.42      8.26 o 
   1  12   6      258.10      273.18     24.70 o 
   2  12   6        5.91        9.42      8.55 o 
   3  12   6        0.46        4.82      8.49 o 
   4  12   6       96.25       91.00      8.53 o 
   5  12   6        3.25        4.59      8.38 o 
   6  12   6       48.41       49.49     12.27 o 
   7  12   6       54.69       47.70      9.07 o 
   8  12   6       96.97       82.65      9.48 o 
   9  12   6       37.89       39.65      8.75 o 
  10  12   6        0.54       -0.47      9.39 o 
  11  12   6       13.53       13.46      7.85 o 
  12  12   6        9.43       22.27     12.17 o 
  -3  13   6       39.31       56.34      8.14 o 
  -2  13   6       29.43       44.97     14.14 o 
  -1  13   6        2.85       16.73     13.09 o 
   0  13   6        5.68        4.26      9.05 o 
   1  13   6        4.23        5.71      8.79 o 
   2  13   6       50.73       55.81      8.94 o 
   3  13   6       24.12       28.21     10.02 o 
   4  13   6       42.69       42.35     20.80 o 
   5  13   6       34.74       32.24      8.58 o 
   6  13   6       13.61       12.42      8.99 o 
   7  13   6        2.64        0.36      7.28 o 
   8  13   6        0.15       -1.45      8.68 o 
   9  13   6        0.50        2.30      9.40 o 
  10  13   6        0.17       -4.14      9.44 o 
  11  13   6        2.81       -4.10      7.65 o 
  12  13   6       20.60       28.32      9.34 o 
  -1  14   6       13.59       32.00     14.85 o 
   0  14   6       45.15       47.81     11.50 o 
   1  14   6       38.08       47.92      9.65 o 
   2  14   6       38.45       32.49      9.37 o 
   3  14   6       67.59       68.20      9.02 o 
   4  14   6       11.01        8.91      8.50 o 
   5  14   6       51.56       49.21      9.44 o 
   6  14   6        7.90        4.98      8.75 o 
   7  14   6        8.92        7.77      8.98 o 
   8  14   6        1.43        6.52      9.16 o 
   9  14   6        3.84        8.98      9.61 o 
  10  14   6        0.15       -8.38      9.64 o 
   1  15   6        0.65        6.69     10.28 o 
   2  15   6        1.84       -1.52     10.31 o 
   3  15   6       20.37       40.78      9.10 o 
   4  15   6        4.29       14.76      9.28 o 
   5  15   6        0.32        1.09      9.99 o 
   6  15   6        2.27        7.26      9.27 o 
   7  15   6        0.22        4.44      9.15 o 
   8  15   6        0.02       10.82      9.39 o 
   9  15   6        3.70       -5.12      9.24 o 
  -4 -12   7        3.84        6.92      7.75 o 
  -3 -12   7        0.05       -2.53      6.96 o 
  -2 -12   7        0.58       -0.70      6.44 o 
  -1 -12   7        4.72        8.46      7.87 o 
   0 -12   7       14.97       17.15     11.66 o 
   1 -12   7       15.10       24.49     10.98 o 
   2 -12   7       12.23       12.91     11.07 o 
  -6 -11   7        0.53        8.00      7.04 o 
  -5 -11   7      102.10      110.82     13.66 o 
  -4 -11   7       21.33       22.57      6.72 o 
  -3 -11   7        4.76        7.80      7.38 o 
  -2 -11   7       13.74       23.86      7.31 o 
  -1 -11   7        1.23        2.86      6.17 o 
   0 -11   7       15.00       13.35      6.43 o 
   1 -11   7        9.04        2.76      7.78 o 
   2 -11   7        1.99       -9.23     13.41 o 
   3 -11   7       10.33       13.33     13.33 o 
   4 -11   7        4.11       -7.68     13.19 o 
   5 -11   7       21.81       39.79     14.80 o 
  -7 -10   7        3.24       11.45      6.97 o 
  -6 -10   7       39.28       31.32      7.67 o 
  -5 -10   7        0.03       -4.19      7.39 o 
  -4 -10   7      158.17      138.38      9.05 o 
  -3 -10   7        9.12        4.57      7.40 o 
  -2 -10   7        0.01       -4.55      6.10 o 
  -1 -10   7       24.65       23.34      7.01 o 
   0 -10   7        2.64        4.69      7.14 o 
   1 -10   7       25.16       16.41     12.19 o 
   2 -10   7        4.27        6.80      9.93 o 
   3 -10   7        6.71        7.29     12.79 o 
   4 -10   7       35.97       66.61     12.84 o 
   5 -10   7        8.65       21.52     12.26 o 
   6 -10   7        0.01        8.68     13.08 o 
  -8  -9   7        8.14       14.63      7.91 o 
  -7  -9   7        6.31       -0.67      7.29 o 
  -6  -9   7        6.69        8.88     10.53 o 
  -5  -9   7        0.01        8.54      6.16 o 
  -4  -9   7        8.48       15.29      5.58 o 
  -3  -9   7       64.34       76.22      7.02 o 
  -2  -9   7       32.94       42.87      6.73 o 
  -1  -9   7       14.44       17.93      6.47 o 
   0  -9   7        9.85       11.62      6.60 o 
   1  -9   7        2.41        2.67      6.60 o 
   2  -9   7        0.98       -0.24      8.97 o 
   3  -9   7       55.35       51.50     12.59 o 
   4  -9   7       16.74       17.58     12.68 o 
   5  -9   7        0.61       -0.37     11.67 o 
   6  -9   7       61.21       56.72     13.36 o 
   7  -9   7       20.40       18.37      9.95 o 
  -9  -8   7       29.60       41.46      7.10 o 
  -8  -8   7       43.84       46.58      8.91 o 
  -7  -8   7      100.77       91.55      8.22 o 
  -6  -8   7       60.38       50.36      7.18 o 
  -5  -8   7        3.68       -2.95      7.00 o 
  -4  -8   7        2.97        8.55      6.77 o 
  -3  -8   7       56.93       62.80      6.81 o 
  -2  -8   7       35.44       37.29      5.65 o 
  -1  -8   7       18.49       17.10      6.22 o 
   0  -8   7        0.30        4.88      8.02 o 
   1  -8   7      180.86      181.96     56.38 o 
   2  -8   7       21.18       20.90     11.65 o 
   3  -8   7        1.15        6.90      8.25 o 
   4  -8   7       28.62       45.57     11.20 o 
   5  -8   7       71.74       92.56     12.44 o 
   6  -8   7        5.73       13.18      8.77 o 
   7  -8   7       21.89       10.44      9.07 o 
   8  -8   7        0.94       30.88     16.85 o 
   9  -8   7        4.72       12.52     13.09 o 
  -9  -7   7       21.71       24.92      7.80 o 
  -8  -7   7       30.39       22.35      6.98 o 
  -7  -7   7       13.86        5.38      6.15 o 
  -6  -7   7        3.37       14.66      6.08 o 
  -5  -7   7        0.37        0.24      5.84 o 
  -4  -7   7      250.08      227.08     15.40 o 
  -3  -7   7        0.97        5.62      5.08 o 
  -2  -7   7       24.39       32.71      6.63 o 
  -1  -7   7       62.88       56.89      6.51 o 
   0  -7   7       56.44       58.55      5.94 o 
   1  -7   7        6.13        2.50      5.64 o 
   2  -7   7       49.83       48.79     11.51 o 
   3  -7   7       82.37       90.01      7.28 o 
   4  -7   7      169.76      144.19      8.72 o 
   5  -7   7        6.53       10.75     11.40 o 
   6  -7   7       87.96      102.19      9.31 o 
   7  -7   7        2.62        4.62      8.69 o 
   8  -7   7        0.00        9.30      8.96 o 
   9  -7   7       10.98        5.69      7.94 o 
 -10  -6   7       91.00       98.95      8.03 o 
  -9  -6   7       42.59       46.67      7.20 o 
  -8  -6   7       23.46       12.30      6.18 o 
  -7  -6   7       78.62       77.13      7.75 o 
  -6  -6   7      164.14      157.43      7.01 o 
  -5  -6   7      381.85      347.40     19.39 o 
  -4  -6   7       79.21       73.05      9.26 o 
  -3  -6   7       71.29       67.66      7.28 o 
  -2  -6   7       19.42       21.03      6.97 o 
  -1  -6   7       11.27       16.75      5.24 o 
   0  -6   7      336.90      322.34     13.20 o 
   1  -6   7      277.41      250.41     67.89 o 
   2  -6   7      348.60      347.11     94.39 o 
   3  -6   7        2.42       -5.09      8.28 o 
   4  -6   7        3.60        6.95     11.54 o 
   5  -6   7        0.58        6.99      7.87 o 
   6  -6   7       15.65       19.85      7.81 o 
   7  -6   7        1.53       -4.17      8.26 o 
   8  -6   7        0.04       -5.63      8.77 o 
   9  -6   7        0.00        8.82      8.66 o 
  10  -6   7        2.41       10.66     10.39 o 
 -10  -5   7        6.88       23.14      7.87 o 
  -9  -5   7       20.15       20.31      6.32 o 
  -8  -5   7       28.55       27.65      6.85 o 
  -7  -5   7       11.38        9.63      5.81 o 
  -6  -5   7        3.93       12.93      6.30 o 
  -5  -5   7       79.80       68.72      9.11 o 
  -4  -5   7      300.70      287.05     23.34 o 
  -3  -5   7       14.03       21.71      8.01 o 
  -2  -5   7       48.93       50.24      5.68 o 
  -1  -5   7       87.33       93.65      6.36 o 
   0  -5   7        0.06        4.79      5.42 o 
   1  -5   7        1.70        6.73      6.34 o 
   2  -5   7        2.25        4.54      6.22 o 
   3  -5   7        6.34        2.04      7.88 o 
   4  -5   7        0.12      -10.95     11.97 o 
   5  -5   7      134.63      132.40     11.63 o 
   6  -5   7      217.04      198.31      8.72 o 
   7  -5   7        8.28        8.61      6.34 o 
   8  -5   7        2.06        2.80      6.86 o 
   9  -5   7        2.82        0.61     10.83 o 
  10  -5   7       13.73        6.72      9.23 o 
  11  -5   7        0.36        1.93      7.85 o 
 -10  -4   7      117.58      102.40      8.12 o 
  -9  -4   7       42.26       29.85      7.39 o 
  -8  -4   7       71.98       66.01      6.64 o 
  -7  -4   7       86.66       73.25      9.12 o 
  -6  -4   7      148.04      156.34     19.70 o 
  -5  -4   7     1184.11     1109.91     84.89 o 
  -4  -4   7      274.14      268.88     19.40 o 
  -3  -4   7        1.63       -0.14      5.70 o 
  -2  -4   7        2.85        5.56      5.52 o 
  -1  -4   7       92.16       85.26      8.05 o 
   0  -4   7      108.99      110.40      6.64 o 
   1  -4   7      264.76      283.51     13.26 o 
   2  -4   7        1.87        3.38      4.97 o 
   3  -4   7       31.70       32.14      7.65 o 
   4  -4   7       46.94       46.79     10.48 o 
   5  -4   7        0.11        5.07      8.57 o 
   6  -4   7       74.90       80.29      9.48 o 
   7  -4   7        7.64        6.64      5.17 o 
   8  -4   7        0.14        3.51      5.36 o 
   9  -4   7        6.12        0.72      6.59 o 
  10  -4   7        0.32        1.81      6.87 o 
  11  -4   7        0.81        4.93      7.87 o 
  12  -4   7        3.29       23.44     12.88 o 
 -10  -3   7        0.22        8.83      7.24 o 
  -9  -3   7        3.73        7.04      7.05 o 
  -8  -3   7       27.26       23.63      6.59 o 
  -7  -3   7        9.25        5.49      5.62 o 
  -6  -3   7       85.15       80.28      5.65 o 
  -5  -3   7     1167.95     1019.80     65.18 o 
  -4  -3   7      986.26      925.63     74.25 o 
  -3  -3   7       41.89       41.71      5.87 o 
  -2  -3   7      388.31      388.50     27.80 o 
  -1  -3   7       29.99       31.58      5.51 o 
   0  -3   7       26.53       27.90      5.27 o 
   1  -3   7      141.88      152.67      7.44 o 
   2  -3   7        5.07        8.87      5.15 o 
   3  -3   7       44.08       49.98      6.23 o 
   4  -3   7       19.03       18.01      7.87 o 
   5  -3   7        6.04      -16.49     22.38 o 
   6  -3   7        0.10       10.17      8.22 o 
   7  -3   7        1.37        5.60      5.89 o 
   8  -3   7        7.64        3.59      5.79 o 
   9  -3   7       11.53       21.45      8.33 o 
  10  -3   7        5.53        3.17      9.32 o 
  11  -3   7        8.44        8.08      9.68 o 
  12  -3   7        2.88        9.00     10.37 o 
 -10  -2   7        9.55        5.87      7.68 o 
  -9  -2   7        6.62       12.60      7.23 o 
  -8  -2   7       41.40       42.47      5.96 o 
  -7  -2   7        3.64        1.96      5.50 o 
  -6  -2   7        1.81       10.85      6.29 o 
  -5  -2   7      224.13      199.04     23.61 o 
  -4  -2   7      316.96      311.47     17.30 o 
  -3  -2   7       55.57       63.45      8.12 o 
  -2  -2   7       69.44       58.76      5.64 o 
  -1  -2   7      140.33      134.90     10.54 o 
   0  -2   7        9.41        8.40      5.97 o 
   1  -2   7      104.78      111.87      5.86 o 
   2  -2   7      205.49      176.77     30.41 o 
   3  -2   7        6.38        9.10      6.14 o 
   4  -2   7       52.00       51.30      7.92 o 
   5  -2   7       29.50       11.23     10.13 o 
   6  -2   7        0.92       -4.01      6.20 o 
   7  -2   7       20.99       34.09      6.77 o 
   8  -2   7       46.79       57.55      7.30 o 
   9  -2   7        7.31       10.75      8.43 o 
  10  -2   7        9.74       14.26      8.76 o 
  11  -2   7       18.30       21.50      7.37 o 
  12  -2   7        0.20       -1.69     13.05 o 
  13  -2   7        5.31       22.91     14.27 o 
 -10  -1   7        0.00        4.72      6.50 o 
  -9  -1   7        2.57        7.73      6.31 o 
  -8  -1   7        0.75        6.73      6.83 o 
  -7  -1   7        9.39        8.24      6.55 o 
  -6  -1   7       28.49       28.37      6.28 o 
  -5  -1   7       29.07       27.40      6.83 o 
  -4  -1   7       21.86       21.19      5.70 o 
  -3  -1   7       40.56       27.00      5.40 o 
  -2  -1   7       74.11       71.71      5.67 o 
  -1  -1   7        2.11        6.69      7.53 o 
   0  -1   7       41.37       36.67      5.29 o 
   1  -1   7        0.47        2.34      5.78 o 
   2  -1   7     1350.32     1298.25     53.84 o 
   3  -1   7     2561.04     2576.91    192.89 o 
   4  -1   7     1819.57     1792.22    110.52 o 
   5  -1   7      186.78      134.76     39.12 o 
   6  -1   7       15.46       19.27      6.27 o 
   7  -1   7        8.57        7.51      7.41 o 
   8  -1   7        2.01       -1.79      6.83 o 
   9  -1   7      131.70      145.23      8.99 o 
  10  -1   7        0.26       -3.22     11.60 o 
  11  -1   7        0.40       14.21     11.25 o 
  12  -1   7        1.99       12.47     12.98 o 
  13  -1   7       11.70       23.01     13.82 o 
 -10   0   7        3.89        6.69      7.58 o 
  -9   0   7        5.82        5.45      6.85 o 
  -8   0   7       28.88       26.03      6.11 o 
  -7   0   7       61.06       56.53      6.75 o 
  -6   0   7        0.98        5.91      5.27 o 
  -5   0   7       82.14       76.36      5.95 o 
  -4   0   7       14.03       13.66      5.58 o 
  -3   0   7      122.19      107.36      6.68 o 
  -2   0   7      144.40      135.69     13.80 o 
  -1   0   7        1.45       12.80      6.22 o 
   0   0   7      149.00      153.61     10.17 o 
   1   0   7      122.33      118.70      6.17 o 
   2   0   7      503.43      519.53     16.90 o 
   3   0   7        6.73       15.44      7.43 o 
   4   0   7       11.63        8.09      7.40 o 
   5   0   7       62.82       77.58     10.22 o 
   6   0   7      276.11      293.87     29.71 o 
   7   0   7        0.40       -2.79      7.64 o 
   8   0   7      278.81      291.74      9.66 o 
   9   0   7      351.11      383.93     13.49 o 
  10   0   7      229.43      251.31     11.84 o 
  11   0   7       14.46       20.31     10.71 o 
  12   0   7        5.90        6.34     12.88 o 
  13   0   7       14.34        6.70     13.42 o 
 -10   1   7       47.25       59.76      8.11 o 
  -9   1   7        0.07        4.93      6.11 o 
  -8   1   7       20.31       31.98      7.16 o 
  -7   1   7       19.55       11.22      5.89 o 
  -6   1   7        7.45        8.39      6.30 o 
  -5   1   7      496.95      505.60     33.40 o 
  -4   1   7       23.24       26.09      6.38 o 
  -3   1   7      260.18      242.47     37.31 o 
  -2   1   7      309.15      294.94     20.27 o 
  -1   1   7      147.93      142.49      9.43 o 
   0   1   7      158.41      170.02     11.22 o 
   1   1   7      194.87      214.45     11.25 o 
   2   1   7      208.98      247.04     14.74 o 
   3   1   7      862.12      949.16     65.55 o 
   4   1   7     2816.68     2743.93    790.12 o 
   5   1   7      564.92      631.75     55.96 o 
   6   1   7       49.00       63.35     11.15 o 
   7   1   7       51.51       63.18     11.32 o 
   8   1   7      164.63      167.99     11.46 o 
   9   1   7      754.97      753.84     14.92 o 
  10   1   7       32.19       45.47     11.87 o 
  11   1   7        6.59       15.86      8.35 o 
  12   1   7        0.99       12.56     12.16 o 
  13   1   7        2.81        8.12     12.62 o 
  14   1   7        0.15        9.52     12.99 o 
 -10   2   7       40.23       37.26      8.11 o 
  -9   2   7       14.95       17.12      9.01 o 
  -8   2   7        1.03       -0.42      6.87 o 
  -7   2   7      154.06      156.48     13.68 o 
  -6   2   7       23.64        7.68      5.70 o 
  -5   2   7       17.16       14.99      5.68 o 
  -4   2   7        7.14        6.36      6.52 o 
  -3   2   7      149.96      141.91     17.73 o 
  -2   2   7      212.77      233.58     16.54 o 
  -1   2   7      259.74      269.49     17.55 o 
   0   2   7        0.26        6.82      6.06 o 
   1   2   7      108.11      107.37      8.00 o 
   2   2   7       56.53       45.36     10.13 o 
   3   2   7     1787.59     1945.75    144.97 o 
   4   2   7       12.00       13.92      7.22 o 
   5   2   7       30.50       30.19      6.12 o 
   6   2   7        5.87       16.73     10.58 o 
   7   2   7       86.77       80.26     11.09 o 
   8   2   7       41.40       39.50     11.35 o 
   9   2   7       37.08       48.41     12.15 o 
  10   2   7       33.46       22.79     12.02 o 
  11   2   7       67.86       76.70     12.17 o 
  12   2   7        1.44        0.92     12.25 o 
  13   2   7        4.85        9.42     13.22 o 
  14   2   7       33.59       63.32     14.06 o 
  -9   3   7       41.76       44.00      9.28 o 
  -8   3   7       46.68       51.37      8.36 o 
  -7   3   7       82.20      105.31     11.44 o 
  -6   3   7       61.28       63.96      7.39 o 
  -5   3   7      197.11      182.93     10.77 o 
  -4   3   7       66.81       64.68      8.66 o 
  -3   3   7      227.86      227.76     19.05 o 
  -2   3   7      284.10      258.67     17.49 o 
  -1   3   7     1104.92     1103.58     85.36 o 
   0   3   7     1146.01     1159.92     78.04 o 
   1   3   7      433.58      443.11      6.93 o 
   2   3   7     1706.95     1547.54     16.26 o 
   3   3   7       37.71       40.80      8.69 o 
   4   3   7       76.43       76.59     13.61 o 
   5   3   7       13.34       18.37     12.68 o 
   6   3   7      118.35      110.30     12.11 o 
   7   3   7        6.63       12.66      7.94 o 
   8   3   7       21.66       17.80      7.81 o 
   9   3   7       97.48      105.85      8.52 o 
  10   3   7        0.15        5.47      7.92 o 
  11   3   7        0.08       -0.61      6.49 o 
  12   3   7        4.86       -9.41     11.42 o 
  13   3   7        4.09        5.61     13.13 o 
  14   3   7       22.39       36.23     13.86 o 
  -9   4   7      117.50      118.62     17.18 o 
  -8   4   7       32.49       40.53      8.06 o 
  -7   4   7      238.83      263.71     23.64 o 
  -6   4   7        1.07       -3.16      7.97 o 
  -5   4   7      180.82      221.76     27.67 o 
  -4   4   7      125.28      121.85     14.11 o 
  -3   4   7       99.45       93.89      7.98 o 
  -2   4   7        0.93        5.26      6.53 o 
  -1   4   7       92.02       90.43      9.72 o 
   0   4   7       37.44       27.27      7.34 o 
   1   4   7      112.81      109.15      7.99 o 
   2   4   7      539.01      548.08     12.80 o 
   3   4   7      176.32      207.51     11.43 o 
   4   4   7        7.68        9.87      6.83 o 
   5   4   7        6.49        9.48      8.12 o 
   6   4   7       18.07       18.09      9.54 o 
   7   4   7       30.09       35.27      7.93 o 
   8   4   7        6.43       15.03      7.91 o 
   9   4   7       17.43       25.59      8.50 o 
  10   4   7      166.47      176.54      8.52 o 
  11   4   7       48.06       45.95      6.65 o 
  12   4   7        1.85        9.81      6.99 o 
  13   4   7       16.60       22.75      8.85 o 
  14   4   7        1.10       24.39      8.94 o 
  -9   5   7       33.18       49.70     10.18 o 
  -8   5   7       83.66       73.36      9.75 o 
  -7   5   7        2.92        1.50      8.87 o 
  -6   5   7      161.50      183.83     17.46 o 
  -5   5   7      104.11      113.76     14.36 o 
  -4   5   7        9.63        9.30     13.99 o 
  -3   5   7        4.60        5.46      7.90 o 
  -2   5   7       33.88       35.77      6.28 o 
  -1   5   7        2.23        0.70      5.92 o 
   0   5   7        5.88        9.96      5.81 o 
   1   5   7       36.12       37.45      7.99 o 
   2   5   7      716.78      687.98     10.80 o 
   3   5   7       33.32       29.84     10.66 o 
   4   5   7      217.01      240.78     11.25 o 
   5   5   7       53.75       57.07      8.65 o 
   6   5   7        2.19        7.12      8.41 o 
   7   5   7       93.03       89.80      8.53 o 
   8   5   7        2.47       10.23      8.06 o 
   9   5   7       18.81       26.09      8.00 o 
  10   5   7      317.01      293.59      7.66 o 
  11   5   7        3.84        7.52      6.51 o 
  12   5   7        0.71       13.89     11.56 o 
  13   5   7        0.22        0.23      7.03 o 
  14   5   7        3.42       -7.34      8.77 o 
  -8   6   7       14.68       21.62     10.65 o 
  -7   6   7       11.80        5.18      8.75 o 
  -6   6   7        4.06        7.04      8.43 o 
  -5   6   7       25.28       27.57      8.16 o 
  -4   6   7       19.82       19.48      7.70 o 
  -3   6   7       73.79       67.90      8.39 o 
  -2   6   7       67.57       66.39     19.51 o 
  -1   6   7      365.21      360.00     20.28 o 
   0   6   7       79.63       82.75      6.20 o 
   1   6   7       18.16       29.20      6.97 o 
   2   6   7      151.10      145.03      8.85 o 
   3   6   7      129.52      115.05     37.45 o 
   4   6   7       30.56       31.72      9.65 o 
   5   6   7       90.20       89.65     10.24 o 
   6   6   7       77.17       62.29     10.41 o 
   7   6   7        0.06        8.69      8.10 o 
   8   6   7        3.05        5.45      8.07 o 
   9   6   7       62.52       60.50      8.26 o 
  10   6   7      100.36      106.47      9.89 o 
  11   6   7        0.54        4.96      6.44 o 
  12   6   7        9.22       11.80      8.18 o 
  13   6   7        0.15        2.22      8.17 o 
  14   6   7        4.89       -0.14      8.78 o 
  -8   7   7       55.38       65.31     10.64 o 
  -7   7   7        0.05       -1.36      9.47 o 
  -6   7   7        0.27       -2.95      9.93 o 
  -5   7   7       38.81       52.74      8.74 o 
  -4   7   7       25.93       31.66      8.00 o 
  -3   7   7        6.42       14.65      6.82 o 
  -2   7   7        2.91        4.91      7.96 o 
  -1   7   7      274.66      274.62     21.25 o 
   0   7   7        6.57       12.79      6.56 o 
   1   7   7        4.80       -0.22      8.41 o 
   2   7   7       12.38       18.14      6.60 o 
   3   7   7       15.40       11.40      7.00 o 
   4   7   7        0.28        5.01      9.85 o 
   5   7   7       77.65       69.04      9.22 o 
   6   7   7        3.50        3.49      8.21 o 
   7   7   7      264.59      247.19      9.21 o 
   8   7   7       73.59       76.85      8.22 o 
   9   7   7     1093.69     1033.90     32.60 o 
  10   7   7      115.97      138.53      8.42 o 
  11   7   7       32.73       39.43      8.32 o 
  12   7   7        0.36        0.32     12.39 o 
  13   7   7        0.17       -2.82      8.15 o 
  14   7   7        2.37       14.68      9.59 o 
  -7   8   7        5.21        6.38      7.97 o 
  -6   8   7        9.64        1.49      9.15 o 
  -5   8   7        9.73        8.40      8.15 o 
  -4   8   7      252.45      288.29    174.15 o 
  -3   8   7       10.40        9.27      6.85 o 
  -2   8   7      635.32      580.48     16.02 o 
  -1   8   7      464.17      443.76     39.12 o 
   0   8   7       15.42       16.07      6.56 o 
   1   8   7        0.53       -6.35      7.81 o 
   2   8   7        3.07        0.86      7.84 o 
   3   8   7        0.35       -1.85      6.68 o 
   4   8   7       73.90       80.74      9.36 o 
   5   8   7       65.36       65.20      8.77 o 
   6   8   7       22.50       22.60      9.12 o 
   7   8   7      304.83      292.07      9.31 o 
   8   8   7      216.00      220.84      8.79 o 
   9   8   7      300.42      285.03     13.93 o 
  10   8   7        2.42       11.56     13.64 o 
  11   8   7        0.26        2.64      8.32 o 
  12   8   7       25.83       29.31      7.32 o 
  13   8   7        0.09        3.73      6.58 o 
  14   8   7        1.01        8.22     13.30 o 
  -6   9   7        0.43       -6.96      9.32 o 
  -5   9   7       14.94       12.37      9.80 o 
  -4   9   7      227.26      243.83     42.87 o 
  -3   9   7       74.35       81.80      7.16 o 
  -2   9   7      797.86      861.05     60.73 o 
  -1   9   7      439.84      419.63     16.92 o 
   0   9   7      298.44      292.26     17.88 o 
   1   9   7       19.20       26.14      8.68 o 
   2   9   7       28.10       29.18      8.66 o 
   3   9   7        2.45       -2.37      7.10 o 
   4   9   7       56.64       49.96      8.80 o 
   5   9   7        3.29       -0.80     10.23 o 
   6   9   7      152.84      148.67     14.44 o 
   7   9   7       62.16       47.25      8.97 o 
   8   9   7      165.54      150.69      9.49 o 
   9   9   7        8.66       12.62      8.19 o 
  10   9   7        4.97        9.02      8.74 o 
  11   9   7       27.61       36.80     12.01 o 
  12   9   7       32.52       25.80      7.74 o 
  13   9   7        0.42        7.92      9.07 o 
  14   9   7        0.52        8.87     10.84 o 
  -5  10   7        1.16        4.64      9.87 o 
  -4  10   7       60.80       93.81     12.86 o 
  -3  10   7       91.99      114.66      7.42 o 
  -2  10   7       86.48      100.58      8.75 o 
  -1  10   7      182.57      177.72     12.48 o 
   0  10   7       56.56       55.53      8.47 o 
   1  10   7        4.16        7.89      8.11 o 
   2  10   7      143.32      153.16      9.01 o 
   3  10   7       21.32       13.95      6.85 o 
   4  10   7      166.53      192.72     17.65 o 
   5  10   7       37.47       33.81      8.95 o 
   6  10   7      147.24      160.78     12.21 o 
   7  10   7      175.87      183.15     11.32 o 
   8  10   7        8.84        1.72      8.48 o 
   9  10   7       26.40       17.20      8.70 o 
  10  10   7       13.08        8.26      7.47 o 
  11  10   7        6.62        8.23      9.22 o 
  12  10   7       53.08       57.34      9.05 o 
  13  10   7        0.18        2.12      9.34 o 
  -4  11   7        2.06       -4.05      9.69 o 
  -3  11   7        0.13        8.16      7.72 o 
  -2  11   7       47.22       52.31      7.65 o 
  -1  11   7        1.46       -2.01      7.26 o 
   0  11   7      134.21      148.59     21.94 o 
   1  11   7       57.17       61.43      8.60 o 
   2  11   7      137.15      132.49      8.64 o 
   3  11   7        7.72        3.80      6.90 o 
   4  11   7       40.98       52.24      9.37 o 
   5  11   7      691.76      683.88     27.30 o 
   6  11   7      241.76      246.69     10.07 o 
   7  11   7      383.44      364.51     14.99 o 
   8  11   7       10.99       10.42     13.96 o 
   9  11   7        1.21       10.55      8.39 o 
  10  11   7        1.84       -1.46      8.70 o 
  11  11   7        2.05        7.76      7.63 o 
  12  11   7        3.38        6.54      8.98 o 
  13  11   7        0.12       -3.55      9.28 o 
  -3  12   7        4.15        5.40      9.52 o 
  -2  12   7        1.07        2.69      7.09 o 
  -1  12   7        8.33        1.95      8.92 o 
   0  12   7       10.91       17.83      8.85 o 
   1  12   7        1.01       -3.13      8.99 o 
   2  12   7      101.28      119.79     14.07 o 
   3  12   7       47.18       44.39      8.63 o 
   4  12   7        1.63       -6.41      8.51 o 
   5  12   7       73.26       86.74      8.57 o 
   6  12   7       42.09       40.26      9.10 o 
   7  12   7       70.96       58.84      9.14 o 
   8  12   7       27.95       28.37      8.86 o 
   9  12   7        2.78       -0.13      7.46 o 
  10  12   7        0.97       -4.88      8.95 o 
  11  12   7        5.64       10.03      9.11 o 
  12  12   7       12.29       10.89      9.19 o 
  -2  13   7        0.00        0.81      9.19 o 
  -1  13   7       21.77       20.79      9.75 o 
   0  13   7        9.76       14.65      9.42 o 
   1  13   7        1.67        5.44      8.65 o 
   2  13   7       44.37       48.08     15.51 o 
   3  13   7       28.67       25.35      9.11 o 
   4  13   7        0.09        7.75      9.11 o 
   5  13   7        3.95       11.49      9.14 o 
   6  13   7        0.05        5.21      8.63 o 
   7  13   7        5.92        8.36      8.50 o 
   8  13   7        7.10        5.68     12.39 o 
   9  13   7        7.64       13.09      8.51 o 
  10  13   7        1.55        3.87      9.67 o 
  11  13   7        0.67       -8.58      9.16 o 
  -1  14   7       13.73       24.32     14.22 o 
   0  14   7       38.51       49.48     10.01 o 
   1  14   7        8.92       10.56      9.44 o 
   2  14   7       15.69       16.22      9.10 o 
   3  14   7        1.02        5.68      8.68 o 
   4  14   7        1.63        4.06      7.28 o 
   5  14   7       18.51       14.04      9.88 o 
   6  14   7        0.17        9.24      9.08 o 
   7  14   7        0.67        3.68      8.88 o 
   8  14   7        7.24        3.77      9.18 o 
   9  14   7        0.75       -3.83      9.39 o 
  10  14   7        0.13       -9.00     10.17 o 
   2  15   7        1.68       -4.30      9.58 o 
   3  15   7        1.84        8.92     10.16 o 
   4  15   7        0.00        0.66      8.97 o 
   5  15   7        2.70       11.61     10.03 o 
   6  15   7        4.90        5.68      9.59 o 
   7  15   7        1.82        1.66      9.26 o 
   8  15   7        0.11      -10.75      9.77 o 
   9  15   7        0.86       -8.36      9.84 o 
  -1 -12   8        4.66       14.10     15.32 o 
   0 -12   8        7.58       16.16      8.06 o 
  -5 -11   8        1.13       -2.62      6.84 o 
  -4 -11   8        6.84        9.49      7.01 o 
  -3 -11   8        3.86       10.74      6.85 o 
  -2 -11   8        2.13        2.64      6.86 o 
  -1 -11   8        0.19       -2.29      7.76 o 
   0 -11   8        0.63        5.48      7.90 o 
   1 -11   8        2.75       -2.86      6.40 o 
   2 -11   8        0.15        3.82      9.79 o 
   3 -11   8        2.45       -2.07     13.18 o 
  -6 -10   8       15.14       20.95      7.82 o 
  -5 -10   8        6.90       17.34      6.25 o 
  -4 -10   8      106.47       94.13      7.25 o 
  -3 -10   8        1.50        1.84      6.65 o 
  -2 -10   8        0.41        4.01      6.84 o 
  -1 -10   8       12.13       13.71      6.37 o 
   0 -10   8        5.68        3.67      7.19 o 
   1 -10   8       18.30       20.02      6.53 o 
   2 -10   8        3.23        3.69      9.94 o 
   3 -10   8       23.94       32.58     12.32 o 
   4 -10   8        6.55       14.29     14.02 o 
   5 -10   8        6.64       -7.55     10.29 o 
  -7  -9   8       39.53       44.76      7.18 o 
  -6  -9   8        5.26       10.42      7.30 o 
  -5  -9   8        3.67        3.55      7.33 o 
  -4  -9   8        2.75        5.29      5.61 o 
  -3  -9   8       82.04       76.60      7.36 o 
  -2  -9   8        9.95        6.98      6.95 o 
  -1  -9   8        1.69        1.42      6.23 o 
   0  -9   8       19.80       14.84      7.23 o 
   1  -9   8       26.53       11.74     13.44 o 
   2  -9   8       20.88       14.34      9.05 o 
   3  -9   8       10.62        5.17     12.97 o 
   4  -9   8        0.85       -1.20     12.85 o 
   5  -9   8       10.87       26.73     12.98 o 
   6  -9   8        4.89        1.95     14.41 o 
   7  -9   8       24.40       14.74     14.66 o 
  -8  -8   8        1.66        2.91      8.34 o 
  -7  -8   8        0.50        1.34     10.83 o 
  -6  -8   8      212.26      160.41     11.27 o 
  -5  -8   8        5.36       15.73      7.18 o 
  -4  -8   8       32.01       27.45      6.89 o 
  -3  -8   8       18.85       10.15      5.98 o 
  -2  -8   8       28.54       34.03      6.69 o 
  -1  -8   8      133.27      112.92      7.04 o 
   0  -8   8       14.20       19.42      6.66 o 
   1  -8   8       63.54       56.32     16.47 o 
   2  -8   8        9.08       11.16     12.74 o 
   3  -8   8       20.08       22.57      6.91 o 
   4  -8   8        0.45       11.59     12.51 o 
   5  -8   8        0.88        6.42     13.00 o 
   6  -8   8        0.53       -5.12      9.71 o 
   7  -8   8       31.52       31.86     10.08 o 
   8  -8   8        5.88        0.87     10.22 o 
  -8  -7   8      109.77       94.58      7.72 o 
  -7  -7   8      116.92       99.03      6.57 o 
  -6  -7   8      110.19      105.89      8.12 o 
  -5  -7   8       30.58       30.91      7.34 o 
  -4  -7   8        8.38        7.44      6.42 o 
  -3  -7   8        7.06        9.78      5.93 o 
  -2  -7   8      102.87      106.09      7.24 o 
  -1  -7   8       90.14       69.80      5.99 o 
   0  -7   8       11.33       20.32      6.39 o 
   1  -7   8       39.61       28.43     10.73 o 
   2  -7   8        0.76        6.43      5.77 o 
   3  -7   8        8.31        5.35      8.96 o 
   4  -7   8       37.49       49.17     11.80 o 
   5  -7   8       11.01        5.67     11.09 o 
   6  -7   8       60.04       56.62     12.70 o 
   7  -7   8       11.94       10.08     11.93 o 
   8  -7   8        3.24        6.95      8.90 o 
   9  -7   8        0.70        4.51      9.71 o 
  -9  -6   8        2.07        9.44      7.04 o 
  -8  -6   8        8.45       10.36      7.11 o 
  -7  -6   8      142.90      141.84     16.28 o 
  -6  -6   8       69.78       72.26      8.69 o 
  -5  -6   8        8.99       10.12      6.32 o 
  -4  -6   8       27.01       19.03      6.75 o 
  -3  -6   8      101.94       94.87      5.98 o 
  -2  -6   8        1.99        7.98      5.82 o 
  -1  -6   8       27.48       26.43      6.88 o 
   0  -6   8        0.71        9.18      5.84 o 
   1  -6   8        0.05        4.00      7.24 o 
   2  -6   8        0.59        5.82      5.94 o 
   3  -6   8      117.33      119.17      8.30 o 
   4  -6   8       24.24       49.90     11.75 o 
   5  -6   8       24.84       43.35     11.90 o 
   6  -6   8       70.21       69.89     12.15 o 
   7  -6   8       26.62       35.33     11.46 o 
   8  -6   8        0.20        1.73     18.33 o 
   9  -6   8        0.59       13.97      9.34 o 
  10  -6   8        2.14        3.97      9.08 o 
  -9  -5   8       66.77       70.08     10.52 o 
  -8  -5   8       15.27       20.09      6.30 o 
  -7  -5   8        4.34        4.24      6.04 o 
  -6  -5   8       32.73       28.91      9.57 o 
  -5  -5   8       79.26       69.48      9.35 o 
  -4  -5   8       37.67       35.31      6.75 o 
  -3  -5   8        1.04        0.98      5.97 o 
  -2  -5   8        4.48       10.50      5.95 o 
  -1  -5   8        0.27       12.08      6.05 o 
   0  -5   8      112.91      102.22      7.99 o 
   1  -5   8       36.53       33.39      8.97 o 
   2  -5   8       36.12       34.69     14.14 o 
   3  -5   8        0.31        0.28      7.99 o 
   4  -5   8       20.65       16.85     12.49 o 
   5  -5   8      181.90      196.15     12.49 o 
   6  -5   8      515.51      558.78     12.98 o 
   7  -5   8      198.00      212.28     11.76 o 
   8  -5   8       60.63       68.74      9.12 o 
   9  -5   8        0.02       -0.78      8.28 o 
  10  -5   8        2.73       -9.62      8.68 o 
  11  -5   8        2.61        7.40      8.31 o 
  -9  -4   8       33.76       32.28      7.50 o 
  -8  -4   8        6.98        8.46      6.73 o 
  -7  -4   8       23.22       20.49      6.03 o 
  -6  -4   8        7.84       11.99      4.93 o 
  -5  -4   8       98.40      106.88     12.23 o 
  -4  -4   8      217.94      216.68     18.44 o 
  -3  -4   8        0.00       -0.74      6.58 o 
  -2  -4   8       87.84       76.04      7.10 o 
  -1  -4   8        1.74       13.16      6.41 o 
   0  -4   8        4.29        3.93      5.69 o 
   1  -4   8        4.71        5.79      5.63 o 
   2  -4   8        7.02        9.74      6.37 o 
   3  -4   8        0.14        1.01      7.90 o 
   4  -4   8        0.94      -21.93     12.37 o 
   5  -4   8       95.91      111.43      9.58 o 
   6  -4   8      201.68      189.27      7.96 o 
   7  -4   8      104.54      114.01      5.68 o 
   8  -4   8       40.75       19.15     10.71 o 
   9  -4   8        0.14       10.49      7.38 o 
  10  -4   8       15.44       17.79      8.07 o 
  11  -4   8        1.02       -2.22      9.06 o 
  -9  -3   8       23.56       23.40      6.52 o 
  -8  -3   8        0.44       11.60      7.25 o 
  -7  -3   8        0.04        4.64      6.09 o 
  -6  -3   8        0.82        4.00      5.83 o 
  -5  -3   8      188.69      187.93     14.77 o 
  -4  -3   8      686.44      704.25     46.55 o 
  -3  -3   8      149.48      146.57      9.70 o 
  -2  -3   8       32.85       32.55      6.71 o 
  -1  -3   8       29.85       38.01      6.35 o 
   0  -3   8        5.16        3.91      5.66 o 
   1  -3   8       88.72       92.32      8.48 o 
   2  -3   8       52.92       50.12     10.66 o 
   3  -3   8        0.29       -0.23      6.31 o 
   4  -3   8       13.57        8.80      7.98 o 
   5  -3   8        1.60        9.46      6.71 o 
   6  -3   8      203.01      233.50     19.87 o 
   7  -3   8        4.53       -1.38      7.11 o 
   8  -3   8        0.00       -1.26      6.92 o 
   9  -3   8        1.05        2.42      6.84 o 
  10  -3   8       20.57       16.48     10.03 o 
  11  -3   8        0.11        2.76     10.47 o 
  12  -3   8       21.13       22.27      8.73 o 
  -9  -2   8        5.18        4.63      6.64 o 
  -8  -2   8        5.44        9.88      7.40 o 
  -7  -2   8        3.89        3.14      6.80 o 
  -6  -2   8        1.15       -2.42      5.58 o 
  -5  -2   8        5.30       13.36      5.82 o 
  -4  -2   8      416.26      373.79     25.97 o 
  -3  -2   8      120.81      105.84     11.63 o 
  -2  -2   8      124.56      100.06      6.86 o 
  -1  -2   8       41.38       36.15      5.58 o 
   0  -2   8       36.29       39.39      6.53 o 
   1  -2   8       24.70       26.16      5.10 o 
   2  -2   8      343.68      336.33     57.90 o 
   3  -2   8      213.13      210.59      7.32 o 
   4  -2   8        0.20       -0.70      7.96 o 
   5  -2   8      739.88      777.15     55.08 o 
   6  -2   8       55.63       49.76     13.98 o 
   7  -2   8      513.80      504.19    145.55 o 
   8  -2   8      114.78      105.78     28.78 o 
   9  -2   8       39.37       50.11     10.06 o 
  10  -2   8       10.95       16.46      9.04 o 
  11  -2   8        5.52       -1.03      7.67 o 
  12  -2   8       16.70       16.56     10.18 o 
  -9  -1   8       16.34       14.97      7.35 o 
  -8  -1   8       18.13       18.06      6.19 o 
  -7  -1   8        0.54        2.74      6.01 o 
  -6  -1   8      272.90      253.62      8.96 o 
  -5  -1   8       42.59       59.58      5.68 o 
  -4  -1   8      240.25      217.28     10.86 o 
  -3  -1   8       82.91       86.95      6.88 o 
  -2  -1   8      669.08      597.22     85.20 o 
  -1  -1   8       68.09       62.11     13.41 o 
   0  -1   8        4.39        5.17      5.31 o 
   1  -1   8        0.01       -5.18      6.22 o 
   2  -1   8      586.03      559.66     33.32 o 
   3  -1   8       37.38       28.96      6.12 o 
   4  -1   8      166.06      175.89     20.24 o 
   5  -1   8       76.51       86.84      7.88 o 
   6  -1   8       32.77       18.80      7.54 o 
   7  -1   8       92.41       74.27     23.32 o 
   8  -1   8       12.78       18.23     10.05 o 
   9  -1   8       15.09        7.94      6.61 o 
  10  -1   8       22.34       27.87      8.65 o 
  11  -1   8        0.01       -2.51      8.74 o 
  12  -1   8        2.24       15.56     13.25 o 
  13  -1   8        1.64       -4.12     14.01 o 
  -9   0   8        2.10        4.87      7.38 o 
  -8   0   8       88.98       85.25      7.56 o 
  -7   0   8       91.05       84.42      7.29 o 
  -6   0   8        1.37        1.51      6.13 o 
  -5   0   8       20.61       22.88      5.57 o 
  -4   0   8       32.97       48.08      6.70 o 
  -3   0   8       74.69       80.63     10.56 o 
  -2   0   8        6.81        8.55      6.13 o 
  -1   0   8      175.28      151.85      8.07 o 
   0   0   8       71.39       68.68      5.11 o 
   1   0   8      289.36      315.06     18.25 o 
   2   0   8       85.73       80.08      6.56 o 
   3   0   8      355.19      380.61     33.59 o 
   4   0   8      129.45      104.48     10.00 o 
   5   0   8       63.94       56.88     19.96 o 
   6   0   8      303.67      276.91     80.42 o 
   7   0   8       68.45       67.01     13.07 o 
   8   0   8      111.01      104.54     12.87 o 
   9   0   8      166.80      173.55     12.37 o 
  10   0   8       51.08       54.77     11.51 o 
  11   0   8        1.40       17.14     11.02 o 
  12   0   8        2.63       -7.64     13.04 o 
  13   0   8        9.84       32.54     13.98 o 
  -9   1   8        3.28        1.72      8.25 o 
  -8   1   8        0.37        3.69      7.21 o 
  -7   1   8        0.10        9.38      7.15 o 
  -6   1   8       10.33       14.15      5.78 o 
  -5   1   8        0.02       -3.29      5.65 o 
  -4   1   8      875.68      915.97     69.72 o 
  -3   1   8      298.50      252.70     33.53 o 
  -2   1   8      136.44      131.07      8.03 o 
  -1   1   8        0.12        8.33      5.07 o 
   0   1   8        2.73        5.49      5.14 o 
   1   1   8      721.76      687.93     46.88 o 
   2   1   8       67.02       66.89      5.65 o 
   3   1   8      404.79      434.62     37.88 o 
   4   1   8       20.63       29.85      6.14 o 
   5   1   8       13.35       11.77      6.43 o 
   6   1   8       40.22       44.80      7.78 o 
   7   1   8       21.33       21.08      7.56 o 
   8   1   8       26.14       37.06     11.78 o 
   9   1   8      210.31      215.29     11.98 o 
  10   1   8        3.25       26.83     11.40 o 
  11   1   8        4.96       -3.64      8.57 o 
  12   1   8        3.88       24.19     12.54 o 
  13   1   8        1.11       -3.73      9.57 o 
  -9   2   8      274.55      273.63     16.87 o 
  -8   2   8       80.06       88.52      9.78 o 
  -7   2   8      416.42      376.42     30.63 o 
  -6   2   8      478.28      467.03     34.96 o 
  -5   2   8      342.40      299.88     24.81 o 
  -4   2   8      387.89      398.55     51.89 o 
  -3   2   8       61.23       61.80      7.74 o 
  -2   2   8       18.27       12.20      4.64 o 
  -1   2   8      374.77      344.23     27.02 o 
   0   2   8       59.93       58.91      5.44 o 
   1   2   8       75.42       70.87      6.03 o 
   2   2   8      128.78      128.20     11.98 o 
   3   2   8      243.13      236.43     24.12 o 
   4   2   8      154.00      193.17      9.56 o 
   5   2   8      106.04      103.63      8.97 o 
   6   2   8        2.41       -1.66      7.83 o 
   7   2   8        0.44        7.21     11.15 o 
   8   2   8        0.60       -3.91     11.62 o 
   9   2   8        4.07        5.43     11.48 o 
  10   2   8       11.57        8.95     11.97 o 
  11   2   8       25.33       23.58     11.92 o 
  12   2   8       17.86        0.37     12.23 o 
  13   2   8        8.20        9.87     13.36 o 
  14   2   8        0.26        4.23     12.98 o 
  -9   3   8       11.62       18.79      9.79 o 
  -8   3   8        6.04       16.51      9.01 o 
  -7   3   8       43.59       55.74      8.97 o 
  -6   3   8       29.01       44.52      8.23 o 
  -5   3   8        8.04        2.48      6.65 o 
  -4   3   8       10.11        8.31      6.38 o 
  -3   3   8       28.25       28.66      6.64 o 
  -2   3   8        1.77        4.24      5.18 o 
  -1   3   8       30.21       15.26      6.71 o 
   0   3   8      118.12      104.02      9.99 o 
   1   3   8        2.63        2.77      7.01 o 
   2   3   8      565.04      506.77     12.37 o 
   3   3   8      377.32      350.59      9.23 o 
   4   3   8       15.13       13.36      5.84 o 
   5   3   8        0.11       -4.33      8.09 o 
   6   3   8       31.61       42.01     14.48 o 
   7   3   8       92.46       94.94     11.92 o 
   8   3   8        3.10        9.54     11.55 o 
   9   3   8        1.40       16.41     11.41 o 
  10   3   8       12.28       15.37     11.67 o 
  11   3   8       37.20       48.23     11.24 o 
  12   3   8        0.49        5.10     12.28 o 
  13   3   8       15.16       24.58      9.25 o 
  14   3   8        3.88        6.81     14.45 o 
  -8   4   8        0.90       -2.01      9.18 o 
  -7   4   8        4.57        9.99      8.56 o 
  -6   4   8       86.00       86.55     13.23 o 
  -5   4   8      135.16      127.55      8.82 o 
  -4   4   8       62.23       59.13     10.52 o 
  -3   4   8      141.39      132.76     16.08 o 
  -2   4   8       73.56       53.88      6.99 o 
  -1   4   8       18.90       16.37      5.05 o 
   0   4   8      566.91      531.21     90.21 o 
   1   4   8        3.65       -0.41      7.32 o 
   2   4   8      128.16      120.99     11.02 o 
   3   4   8      356.43      323.27      9.05 o 
   4   4   8        0.92        3.73      6.53 o 
   5   4   8       59.87       67.47      8.45 o 
   6   4   8      138.40      143.59     15.12 o 
   7   4   8       73.44       72.77      8.17 o 
   8   4   8       20.59       19.11      8.11 o 
   9   4   8      154.93      152.09      8.91 o 
  10   4   8       37.23       36.45      8.01 o 
  11   4   8       13.19       26.77      8.18 o 
  12   4   8       25.68       28.43     12.50 o 
  13   4   8       10.22       27.01     13.23 o 
  14   4   8        3.26       10.24     14.41 o 
  -8   5   8       50.00       60.00      9.59 o 
  -7   5   8       47.42       53.25      8.55 o 
  -6   5   8       40.15       44.59      8.57 o 
  -5   5   8        4.21       -3.40      6.42 o 
  -4   5   8        9.65       19.22     11.00 o 
  -3   5   8       71.76       59.43      7.56 o 
  -2   5   8      137.12      154.14      9.83 o 
  -1   5   8      116.82      102.78     19.51 o 
   0   5   8       52.21       57.80      7.93 o 
   1   5   8       54.75       65.26     10.27 o 
   2   5   8      144.10      133.77      7.83 o 
   3   5   8      369.81      331.65     11.33 o 
   4   5   8        0.10        9.19      6.77 o 
   5   5   8       18.60       20.67     10.06 o 
   6   5   8       20.79       25.27      8.79 o 
   7   5   8       23.58       28.02      8.72 o 
   8   5   8       96.83       89.03      8.23 o 
   9   5   8      598.01      575.89      9.41 o 
  10   5   8       23.69       38.80      6.82 o 
  11   5   8       69.71       61.65      9.37 o 
  12   5   8        9.71       17.91      8.78 o 
  13   5   8        7.14       24.98      9.27 o 
  14   5   8        1.55       14.90      7.14 o 
  -7   6   8        3.37        0.55      9.13 o 
  -6   6   8       41.12       34.90      8.74 o 
  -5   6   8        0.21        4.56      8.18 o 
  -4   6   8       12.99       17.37     11.28 o 
  -3   6   8      403.31      377.89      9.11 o 
  -2   6   8      129.52      141.93     25.22 o 
  -1   6   8      183.71      169.44     18.68 o 
   0   6   8      115.58      108.14     16.13 o 
   1   6   8        3.90       -1.09      6.46 o 
   2   6   8       99.66       92.98     10.65 o 
   3   6   8        1.11       -5.60      7.02 o 
   4   6   8       14.28       13.88      7.31 o 
   5   6   8       21.70       18.15      9.57 o 
   6   6   8       34.42       34.55      9.05 o 
   7   6   8       11.15       10.45      8.91 o 
   8   6   8        4.24        2.68      8.51 o 
   9   6   8      889.08      863.61     32.20 o 
  10   6   8        3.13       -2.89      7.90 o 
  11   6   8       33.70       32.85      8.26 o 
  12   6   8        1.72       10.72      8.80 o 
  13   6   8        1.55       10.66      8.75 o 
  14   6   8        0.97       -0.14      9.43 o 
  -7   7   8        0.15       -1.55      9.63 o 
  -6   7   8       35.16       46.28      9.19 o 
  -5   7   8        0.61       -0.35      8.76 o 
  -4   7   8        6.60       -4.71      8.40 o 
  -3   7   8      242.22      227.15     61.22 o 
  -2   7   8      174.47      166.88     45.09 o 
  -1   7   8      259.39      280.91     13.42 o 
   0   7   8       62.10       73.86      7.65 o 
   1   7   8       25.32       32.91      7.71 o 
   2   7   8       15.65       18.94      6.24 o 
   3   7   8        4.82        7.22      8.65 o 
   4   7   8      255.22      231.20     14.45 o 
   5   7   8        7.18        8.48      9.69 o 
   6   7   8        2.01        1.78      8.40 o 
   7   7   8        9.02       14.50      9.27 o 
   8   7   8      242.13      238.80     11.35 o 
   9   7   8      656.61      641.98     11.21 o 
  10   7   8       15.64       20.76      8.51 o 
  11   7   8       18.40       15.77      8.78 o 
  12   7   8       12.18       11.55      8.62 o 
  13   7   8       15.85       14.47      8.82 o 
  14   7   8        5.97       -0.10      9.60 o 
  -6   8   8       22.21       21.49      8.56 o 
  -5   8   8       32.43       33.54     20.07 o 
  -4   8   8       18.35       16.54     15.16 o 
  -3   8   8        2.67       10.63      9.97 o 
  -2   8   8       99.75      108.70      7.64 o 
  -1   8   8       55.60       68.68      7.34 o 
   0   8   8       12.41       19.56      7.76 o 
   1   8   8       24.15       34.94      7.60 o 
   2   8   8        0.19        4.81      8.52 o 
   3   8   8      147.00      142.15     18.50 o 
   4   8   8      224.70      214.95      8.04 o 
   5   8   8       71.67       87.81     10.63 o 
   6   8   8      509.04      481.66     20.05 o 
   7   8   8      126.12      123.50      8.91 o 
   8   8   8      402.92      397.73     10.12 o 
   9   8   8       22.43       20.47     11.27 o 
  10   8   8      576.32      491.55     10.24 o 
  11   8   8      114.37      101.25      8.97 o 
  12   8   8        5.14       12.85      7.40 o 
  13   8   8       39.85       39.41      8.70 o 
  14   8   8        0.88        4.25      8.97 o 
  -6   9   8       36.64       40.63     26.19 o 
  -5   9   8       24.58       30.88     19.31 o 
  -4   9   8       67.40       67.51      9.19 o 
  -3   9   8       26.86       25.11      8.85 o 
  -2   9   8        3.89        4.31      8.41 o 
  -1   9   8      116.41      124.14     10.15 o 
   0   9   8      254.64      260.26     12.18 o 
   1   9   8       61.51       66.31      8.33 o 
   2   9   8      163.93      160.70      9.91 o 
   3   9   8      539.93      519.02     36.88 o 
   4   9   8       20.82       18.93      6.61 o 
   5   9   8      234.48      242.77     18.60 o 
   6   9   8        1.37        5.97     10.15 o 
   7   9   8      613.24      592.13     35.88 o 
   8   9   8      246.18      244.42     13.27 o 
   9   9   8       32.55       30.80      8.16 o 
  10   9   8        6.75        7.09      8.86 o 
  11   9   8       47.59       43.41      8.60 o 
  12   9   8        0.01        0.63      8.75 o 
  13   9   8        0.02        5.66      9.15 o 
  14   9   8       15.42       12.14      9.51 o 
  -5  10   8        2.00        6.40      9.52 o 
  -4  10   8       42.36       44.89      9.81 o 
  -3  10   8       52.84       62.35      7.42 o 
  -2  10   8       39.79       28.99      8.92 o 
  -1  10   8      172.86      160.09      9.53 o 
   0  10   8       37.33       43.71      6.87 o 
   1  10   8       38.28       42.44      6.89 o 
   2  10   8       72.00       84.98     12.70 o 
   3  10   8      514.26      548.63     40.82 o 
   4  10   8       31.01       25.42      9.03 o 
   5  10   8      124.89      131.48      9.18 o 
   6  10   8      211.90      212.64     18.66 o 
   7  10   8       12.64        3.64      8.70 o 
   8  10   8       15.38       14.87      8.29 o 
   9  10   8        1.64        2.12      9.80 o 
  10  10   8        4.91        1.11      8.40 o 
  11  10   8        5.99        5.65      8.79 o 
  12  10   8       29.90       32.13      9.60 o 
  13  10   8        2.97       12.94      7.96 o 
  -4  11   8        1.32       13.59      9.56 o 
  -3  11   8       15.26       17.21      7.96 o 
  -2  11   8       21.49       28.05      7.15 o 
  -1  11   8       11.73       16.42      8.52 o 
   0  11   8       24.13       28.95      7.70 o 
   1  11   8       12.03       16.31      8.44 o 
   2  11   8       13.98       11.12      7.10 o 
   3  11   8       43.47       45.48      7.06 o 
   4  11   8       15.90       13.99      7.16 o 
   5  11   8       53.88       57.88     11.21 o 
   6  11   8       12.45       19.78      8.49 o 
   7  11   8       16.64       19.28      8.39 o 
   8  11   8        2.28        5.73      8.54 o 
   9  11   8       39.18       34.28      9.78 o 
  10  11   8        4.93        2.51      9.04 o 
  11  11   8        7.35        6.94      9.16 o 
  12  11   8        5.25        0.53      8.75 o 
  13  11   8        0.72       -2.41     14.86 o 
  -3  12   8        2.03        8.39      8.05 o 
  -2  12   8        2.86        5.81      8.65 o 
  -1  12   8       21.13       26.31      7.49 o 
   0  12   8        0.55        0.96      9.37 o 
   1  12   8      153.79      148.01      9.18 o 
   2  12   8      116.72      124.19     13.17 o 
   3  12   8       27.71       21.87      8.81 o 
   4  12   8       32.58       21.99      9.29 o 
   5  12   8        6.39        2.63      8.86 o 
   6  12   8        0.15       -3.84      9.85 o 
   7  12   8       13.01       16.82      8.73 o 
   8  12   8       11.93       19.86      8.91 o 
   9  12   8        1.49        0.81      8.94 o 
  10  12   8        4.22        2.01      7.66 o 
  11  12   8        0.71       -0.44      8.92 o 
  12  12   8        0.73       13.80     10.14 o 
  -1  13   8        1.99        0.34      8.18 o 
   0  13   8        1.27       14.69      9.48 o 
   1  13   8       18.43       13.81      9.29 o 
   2  13   8       44.75       56.28      9.34 o 
   3  13   8        9.12       11.01      9.17 o 
   4  13   8       13.94       22.69      8.84 o 
   5  13   8        0.00        3.35      9.39 o 
   6  13   8        3.87        5.78      9.03 o 
   7  13   8        1.58       -3.88      8.62 o 
   8  13   8       23.47       25.98      8.78 o 
   9  13   8       14.09       17.53      9.06 o 
  10  13   8        0.19        8.82      9.67 o 
  11  13   8        2.76        6.39      9.39 o 
   0  14   8       14.53       25.09      9.58 o 
   1  14   8        6.81       -0.12      9.39 o 
   2  14   8       16.13       26.95      9.63 o 
   3  14   8        0.00        0.39      9.02 o 
   4  14   8       14.83       32.06      9.32 o 
   5  14   8        5.74        4.78      9.21 o 
   6  14   8        1.12       -2.97      8.85 o 
   7  14   8        0.44        8.32     10.14 o 
   8  14   8        0.79       -3.48      9.44 o 
   9  14   8        3.39        4.45     10.09 o 
  10  14   8        5.31       16.24     10.22 o 
   3  15   8       14.99       27.35     10.32 o 
   4  15   8        0.13        0.09      8.05 o 
   5  15   8       11.44        6.36      7.63 o 
   6  15   8        0.65       -3.24      9.87 o 
   7  15   8        0.27       11.61     10.38 o 
   8  15   8        4.57        5.30      9.22 o 
  -2 -11   9       21.45       15.21      8.01 o 
  -1 -11   9       10.08       12.51      8.22 o 
   0 -11   9        1.10       -3.81      7.05 o 
   1 -11   9        0.56       10.89      8.60 o 
  -4 -10   9        4.79        3.80      7.14 o 
  -3 -10   9       15.07       13.66      7.75 o 
  -2 -10   9       17.64       22.44      7.79 o 
  -1 -10   9       14.20        6.22      7.56 o 
   0 -10   9        0.00        0.82      7.63 o 
   1 -10   9        0.98        5.03      6.81 o 
   2 -10   9        0.07       12.03     10.24 o 
   3 -10   9        3.60        5.45     12.80 o 
   4 -10   9       24.72       37.27     13.23 o 
  -6  -9   9       16.00       11.54      7.93 o 
  -5  -9   9       18.18       22.99      6.74 o 
  -4  -9   9        8.76        9.53      7.77 o 
  -3  -9   9        0.34        9.54      8.72 o 
  -2  -9   9        9.55        7.71      8.03 o 
  -1  -9   9        9.35        9.09      7.21 o 
   0  -9   9       49.91       43.54     16.25 o 
   1  -9   9        0.98        5.80      7.91 o 
   2  -9   9       19.10        7.04      9.66 o 
   3  -9   9       28.69       30.15      9.94 o 
   4  -9   9        9.62        3.24     13.56 o 
   5  -9   9        0.70       -5.44     13.37 o 
   6  -9   9        0.01       18.32     14.32 o 
  -7  -8   9        9.12      -12.14      7.56 o 
  -6  -8   9      144.00      144.39      7.52 o 
  -5  -8   9       22.60       19.76      6.57 o 
  -4  -8   9       31.02       24.91      6.35 o 
  -3  -8   9       35.33       45.14      6.75 o 
  -2  -8   9       20.64       23.80      6.05 o 
  -1  -8   9       97.37       91.19      8.61 o 
   0  -8   9        8.78       18.21      6.59 o 
   1  -8   9        0.00        8.32      6.10 o 
   2  -8   9       32.65       34.92      8.84 o 
   3  -8   9        7.25        7.08      9.30 o 
   4  -8   9       11.05       28.95     12.17 o 
   5  -8   9       13.28       26.85     13.27 o 
   6  -8   9        1.32       10.81     12.41 o 
   7  -8   9        4.73        7.19     10.06 o 
  -7  -7   9       81.64       76.68      6.97 o 
  -6  -7   9       11.12       16.24      6.80 o 
  -5  -7   9       40.30       40.10      6.44 o 
  -4  -7   9        0.12        0.20      7.70 o 
  -3  -7   9       11.00        9.67      6.58 o 
  -2  -7   9       73.72       70.49      6.98 o 
  -1  -7   9       66.28       57.33      6.96 o 
   0  -7   9      136.30      124.75      5.54 o 
   1  -7   9        0.38        9.57      6.68 o 
   2  -7   9       11.62        2.71      6.73 o 
   3  -7   9        1.25        4.49      7.86 o 
   4  -7   9       14.53       20.58     11.25 o 
   5  -7   9       45.40       58.78     12.61 o 
   6  -7   9        1.70        7.50     11.92 o 
   7  -7   9        7.26       12.09     13.65 o 
   8  -7   9        3.25       15.29      9.52 o 
  -8  -6   9       18.39       17.32      6.91 o 
  -7  -6   9        0.81        7.95      6.61 o 
  -6  -6   9       13.01       16.89      7.68 o 
  -5  -6   9        0.85        1.43      5.65 o 
  -4  -6   9        1.45       -3.76      6.09 o 
  -3  -6   9       19.05       23.26      6.60 o 
  -2  -6   9        0.68        7.96      6.36 o 
  -1  -6   9       37.85       31.55      6.23 o 
   0  -6   9      102.38       96.67      7.70 o 
   1  -6   9        0.59        1.35      6.51 o 
   2  -6   9        0.91        2.16      6.49 o 
   3  -6   9       60.05       59.08      8.54 o 
   4  -6   9       37.46       30.21     12.25 o 
   5  -6   9       10.89       21.32     11.77 o 
   6  -6   9       24.30       36.48     12.31 o 
   7  -6   9       74.33       70.12     12.05 o 
   8  -6   9        6.89       22.54      8.86 o 
   9  -6   9        5.11       22.11      9.24 o 
  -8  -5   9        0.29        2.61      6.89 o 
  -7  -5   9       27.36       23.66      6.48 o 
  -6  -5   9        1.24        2.90      8.53 o 
  -5  -5   9       43.27       59.33      7.01 o 
  -4  -5   9        2.78        2.86      6.72 o 
  -3  -5   9        1.19        0.01      6.75 o 
  -2  -5   9        1.84        9.85      6.46 o 
  -1  -5   9        0.67        4.71      5.97 o 
   0  -5   9        0.28        3.18      6.47 o 
   1  -5   9       62.98       38.95     18.84 o 
   2  -5   9       37.36       23.94     14.92 o 
   3  -5   9        2.27        1.03      7.42 o 
   4  -5   9       48.71       57.55      8.88 o 
   5  -5   9       20.90        8.22     11.67 o 
   6  -5   9       45.29       64.49     10.97 o 
   7  -5   9      151.64      162.07      9.32 o 
   8  -5   9       21.64       24.68      7.44 o 
   9  -5   9        5.45       10.07      9.22 o 
  10  -5   9        3.00       -0.41      9.26 o 
  -8  -4   9       19.33       14.51      7.62 o 
  -7  -4   9        9.99        6.51      7.35 o 
  -6  -4   9        0.03       -1.99      6.95 o 
  -5  -4   9       28.52       36.20      6.64 o 
  -4  -4   9      133.44      135.09     12.55 o 
  -3  -4   9        9.86        9.32      6.47 o 
  -2  -4   9       36.06       35.51      6.04 o 
  -1  -4   9        3.76       11.13      6.52 o 
   0  -4   9      166.88      167.39     12.48 o 
   1  -4   9       70.26       61.36     17.68 o 
   2  -4   9       29.55       18.78      7.26 o 
   3  -4   9       16.70       17.61      8.19 o 
   4  -4   9       67.41       89.79     12.06 o 
   5  -4   9       78.66       77.79      9.29 o 
   6  -4   9       26.72       29.43      8.94 o 
   7  -4   9      351.79      397.54     22.41 o 
   8  -4   9       19.63       28.49      6.42 o 
   9  -4   9       14.44       15.63      7.80 o 
  10  -4   9       18.01       13.85      7.98 o 
  11  -4   9        0.97        3.64      9.29 o 
  -9  -3   9       19.09       26.15      6.29 o 
  -8  -3   9       16.66       16.53      6.44 o 
  -7  -3   9        1.08       -0.32      6.31 o 
  -6  -3   9       50.13       53.93      7.29 o 
  -5  -3   9      151.61      141.80     11.34 o 
  -4  -3   9      305.88      286.59     12.87 o 
  -3  -3   9       46.90       58.50      6.58 o 
  -2  -3   9      144.91      153.02      7.23 o 
  -1  -3   9      324.67      306.89     22.32 o 
   0  -3   9      156.38      160.38      6.12 o 
   1  -3   9       92.88       98.55      6.79 o 
   2  -3   9       18.14       14.27      7.97 o 
   3  -3   9       16.10       21.64      6.57 o 
   4  -3   9       35.52       44.35     11.05 o 
   5  -3   9       75.80       85.20      8.51 o 
   6  -3   9       97.97      112.16      9.33 o 
   7  -3   9        3.06        1.46      5.86 o 
   8  -3   9        0.00        0.77      5.87 o 
   9  -3   9       19.79       17.93      8.58 o 
  10  -3   9        0.08       -0.60      7.14 o 
  11  -3   9        0.73       -2.96      7.86 o 
  12  -3   9       27.09       17.49     11.41 o 
  -9  -2   9       18.31       16.79      7.84 o 
  -8  -2   9        4.69        8.32      6.71 o 
  -7  -2   9        9.07        4.05      6.52 o 
  -6  -2   9       55.60       59.57      6.86 o 
  -5  -2   9      166.49      153.03     14.94 o 
  -4  -2   9       91.80      101.48     11.42 o 
  -3  -2   9      536.35      522.31     26.32 o 
  -2  -2   9     1132.37     1071.80     59.31 o 
  -1  -2   9      151.46      158.94     15.15 o 
   0  -2   9       63.85       64.19      5.73 o 
   1  -2   9       63.78       54.94      5.44 o 
   2  -2   9       39.21       30.17      6.73 o 
   3  -2   9        6.92        9.34      5.67 o 
   4  -2   9       11.84       17.85      8.30 o 
   5  -2   9      106.96      117.47      7.30 o 
   6  -2   9        0.68        4.47      6.43 o 
   7  -2   9      151.97      144.87     14.32 o 
   8  -2   9      229.63      228.10     64.47 o 
   9  -2   9       22.61       19.22      6.61 o 
  10  -2   9        8.45        7.80      7.00 o 
  11  -2   9       23.17       16.27     10.02 o 
  12  -2   9       17.83       27.69      9.97 o 
  -9  -1   9       16.47       21.44      8.28 o 
  -8  -1   9       12.52       13.33      6.59 o 
  -7  -1   9       94.54      100.64      6.95 o 
  -6  -1   9      149.27      129.51      7.18 o 
  -5  -1   9        4.17       13.67      6.63 o 
  -4  -1   9        2.69       12.26      6.76 o 
  -3  -1   9        8.36       10.89      7.26 o 
  -2  -1   9       33.15       26.87      6.70 o 
  -1  -1   9        0.01        6.62      7.93 o 
   0  -1   9      100.73       95.33      9.47 o 
   1  -1   9        8.06       11.47      6.59 o 
   2  -1   9      401.23      380.04     24.08 o 
   3  -1   9      612.73      631.05     30.70 o 
   4  -1   9       72.00       84.97      8.32 o 
   5  -1   9      120.07      153.04     12.24 o 
   6  -1   9      690.78      721.23     42.28 o 
   7  -1   9      351.65      350.58     92.99 o 
   8  -1   9      142.81      102.99     26.80 o 
   9  -1   9        1.96        8.53      8.05 o 
  10  -1   9       14.95       21.09      7.28 o 
  11  -1   9        1.70        4.38      9.09 o 
  12  -1   9       21.77       33.12     12.32 o 
  -9   0   9        7.07       15.21      8.12 o 
  -8   0   9       43.37       43.58      7.97 o 
  -7   0   9        5.38       12.36      7.12 o 
  -6   0   9       52.88       45.85      6.08 o 
  -5   0   9      252.08      221.31     17.09 o 
  -4   0   9      123.94      117.75      6.70 o 
  -3   0   9      329.93      302.29     48.16 o 
  -2   0   9      462.46      431.74     58.05 o 
  -1   0   9      716.57      645.16     33.92 o 
   0   0   9       41.17       33.18      5.20 o 
   1   0   9      311.31      272.30     26.18 o 
   2   0   9        0.00       -1.22      5.69 o 
   3   0   9      286.74      283.58     18.42 o 
   4   0   9      108.61       95.91      8.79 o 
   5   0   9       66.67       64.78      6.67 o 
   6   0   9        1.13        4.31      6.32 o 
   7   0   9      154.74      120.69     36.78 o 
   8   0   9        2.10        4.27      7.38 o 
   9   0   9       13.19       15.34      8.21 o 
  10   0   9       10.21       10.69      7.17 o 
  11   0   9       11.54        8.54      7.17 o 
  12   0   9        0.49        1.79      7.52 o 
  13   0   9       17.91       20.57     13.27 o 
  -8   1   9       28.24       21.01      7.54 o 
  -7   1   9       15.15       23.58      7.31 o 
  -6   1   9       97.23       94.73      8.69 o 
  -5   1   9      110.15      119.06      7.59 o 
  -4   1   9       97.25       82.54      7.89 o 
  -3   1   9      525.04      489.12     64.26 o 
  -2   1   9        7.61       14.01      7.06 o 
  -1   1   9        0.00        1.32      5.43 o 
   0   1   9      116.48      106.42      8.52 o 
   1   1   9      297.68      287.23     55.94 o 
   2   1   9      246.68      234.75     19.40 o 
   3   1   9       12.37        9.17      8.30 o 
   4   1   9        0.01        1.51      5.46 o 
   5   1   9      725.64      711.20     44.93 o 
   6   1   9      363.73      330.86     95.22 o 
   7   1   9       14.57       24.53      7.90 o 
   8   1   9       28.97       38.48      7.42 o 
   9   1   9        0.15        6.55      7.63 o 
  10   1   9        1.93        7.57     11.40 o 
  11   1   9       20.90       26.55     12.40 o 
  12   1   9        0.53       -8.25     11.73 o 
  13   1   9       20.74       31.59     14.18 o 
  -8   2   9       14.10       23.50      7.39 o 
  -7   2   9        5.05        4.85      7.59 o 
  -6   2   9       16.73       21.27      6.17 o 
  -5   2   9       73.93       70.58     10.65 o 
  -4   2   9       12.60       14.59      7.99 o 
  -3   2   9      144.91      152.30     12.96 o 
  -2   2   9       75.49       66.02      5.40 o 
  -1   2   9       10.29       16.86      5.23 o 
   0   2   9      173.07      143.68      9.73 o 
   1   2   9      272.05      247.15     16.87 o 
   2   2   9       13.12        9.46      5.82 o 
   3   2   9       18.91       21.48      7.64 o 
   4   2   9       59.34       60.68      7.24 o 
   5   2   9       30.71       38.68      7.07 o 
   6   2   9      126.73      129.46     13.71 o 
   7   2   9      180.50      182.69     18.66 o 
   8   2   9       42.25       57.76     10.46 o 
   9   2   9       36.84       42.52      8.35 o 
  10   2   9       59.78       60.61      8.71 o 
  11   2   9       77.47       75.44      9.18 o 
  12   2   9       69.03       73.18      9.79 o 
  13   2   9        7.48        9.21     12.43 o 
  -8   3   9       59.81       51.88      9.85 o 
  -7   3   9       20.01       17.57     15.55 o 
  -6   3   9       59.30       47.57     12.35 o 
  -5   3   9      284.06      243.53     35.03 o 
  -4   3   9      238.71      209.54     22.81 o 
  -3   3   9      132.77      138.51     11.10 o 
  -2   3   9       98.68      106.25      5.45 o 
  -1   3   9      265.38      246.33     15.01 o 
   0   3   9      296.37      253.21     19.08 o 
   1   3   9        6.94        9.71      5.64 o 
   2   3   9        2.28       -7.18     10.21 o 
   3   3   9       43.05       27.28      9.77 o 
   4   3   9       17.75       18.14      7.88 o 
   5   3   9        9.69       19.15      6.89 o 
   6   3   9       14.23       14.67      8.31 o 
   7   3   9        4.14        9.18      8.27 o 
   8   3   9        2.79       10.03     11.82 o 
   9   3   9        0.29        6.77     10.90 o 
  10   3   9       97.42      107.01     11.59 o 
  11   3   9       65.84       49.75     12.81 o 
  12   3   9      100.07      108.70     12.50 o 
  13   3   9        9.16       13.01     13.60 o 
  14   3   9        1.44        3.27     10.77 o 
  -8   4   9       24.13       29.59     10.26 o 
  -7   4   9        0.49       11.94      9.70 o 
  -6   4   9       18.26       21.03      8.49 o 
  -5   4   9       23.48       40.01     10.91 o 
  -4   4   9        0.49        6.49     11.05 o 
  -3   4   9       25.63       27.48      6.82 o 
  -2   4   9      177.13      156.11     14.71 o 
  -1   4   9      422.99      402.96     24.66 o 
   0   4   9      234.03      208.88      6.95 o 
   1   4   9      204.23      188.43     10.95 o 
   2   4   9        7.15       28.31      9.92 o 
   3   4   9       79.85       87.59      7.42 o 
   4   4   9        0.01       10.63     10.28 o 
   5   4   9       60.47       58.20      8.83 o 
   6   4   9        0.30        4.57      8.37 o 
   7   4   9        1.19        1.56     12.02 o 
   8   4   9       10.53       12.31     12.01 o 
   9   4   9       82.05       97.06     12.15 o 
  10   4   9       12.47       11.56     12.01 o 
  11   4   9       38.52       44.01     11.77 o 
  12   4   9       97.72      100.00      9.63 o 
  13   4   9       29.21       29.04      9.82 o 
  14   4   9       22.34        9.35     13.39 o 
  -7   5   9        9.45       10.15     10.64 o 
  -6   5   9       23.96       34.47      8.67 o 
  -5   5   9       36.67       33.85     10.96 o 
  -4   5   9        0.09       13.50     11.41 o 
  -3   5   9       20.12       19.01      5.95 o 
  -2   5   9       21.44       22.37      6.57 o 
  -1   5   9      107.42      105.86     21.33 o 
   0   5   9       55.05       48.07      6.22 o 
   1   5   9      219.27      203.94     11.39 o 
   2   5   9       46.91       26.29     10.40 o 
   3   5   9      484.67      450.78     11.27 o 
   4   5   9       11.32       11.98     10.05 o 
   5   5   9       53.47       54.96      9.07 o 
   6   5   9       12.49        0.32      8.59 o 
   7   5   9      123.16      134.82     15.25 o 
   8   5   9        2.11        1.71      8.03 o 
   9   5   9      282.75      276.96      9.28 o 
  10   5   9       91.38       96.74      8.45 o 
  11   5   9       21.41       33.81      8.52 o 
  12   5   9       19.66       28.25     13.13 o 
  13   5   9       19.18       16.26     12.15 o 
  14   5   9        1.23       10.55     13.88 o 
  -7   6   9        0.56        2.60      9.04 o 
  -6   6   9        0.12       -3.23      9.42 o 
  -5   6   9       16.34       13.16     12.28 o 
  -4   6   9        7.83        7.17      8.56 o 
  -3   6   9      242.30      245.80     23.80 o 
  -2   6   9      104.68       92.79     20.10 o 
  -1   6   9       29.46       38.22      7.68 o 
   0   6   9        6.95       13.18      8.92 o 
   1   6   9        0.60       -7.94     10.77 o 
   2   6   9       70.27       63.12     11.04 o 
   3   6   9      305.22      268.65      9.05 o 
   4   6   9        4.91       -3.99     10.55 o 
   5   6   9       55.91       39.02      9.18 o 
   6   6   9       23.46       26.93     10.32 o 
   7   6   9      331.80      343.04     12.56 o 
   8   6   9      435.11      467.19     10.53 o 
   9   6   9       59.52       53.67     13.57 o 
  10   6   9      375.62      361.41      9.19 o 
  11   6   9        1.95       -1.53      8.21 o 
  12   6   9        3.34        1.88      8.95 o 
  13   6   9        4.27       -0.61      8.60 o 
  14   6   9        0.31       -1.36      9.67 o 
  -6   7   9       25.40       26.16      9.25 o 
  -5   7   9       10.19       14.79     11.89 o 
  -4   7   9        3.44        8.83      9.03 o 
  -3   7   9      308.53      328.56     57.69 o 
  -2   7   9      314.02      329.11     25.73 o 
  -1   7   9      137.83      145.56     11.84 o 
   0   7   9       18.81       20.45      8.18 o 
   1   7   9       17.85       18.94      9.19 o 
   2   7   9       25.23       29.10     10.97 o 
   3   7   9        0.06       -1.82     10.55 o 
   4   7   9       49.81       55.68     10.54 o 
   5   7   9      584.04      531.12     31.69 o 
   6   7   9       44.51       52.60      9.95 o 
   7   7   9       69.83       84.44     10.02 o 
   8   7   9       53.43       59.25     10.22 o 
   9   7   9       56.91       46.78      8.70 o 
  10   7   9       74.18       70.08      8.40 o 
  11   7   9       98.67       90.35      9.11 o 
  12   7   9       16.37       17.52      8.62 o 
  13   7   9       20.13       22.93      9.10 o 
  14   7   9        0.03        5.12      9.35 o 
  -6   8   9        7.81        6.08      8.19 o 
  -5   8   9       37.83       15.35     17.92 o 
  -4   8   9        2.24       -2.74     12.79 o 
  -3   8   9       10.19       25.16      7.25 o 
  -2   8   9       86.23       86.33      8.90 o 
  -1   8   9      167.19      182.81     10.53 o 
   0   8   9        2.22        3.49      7.52 o 
   1   8   9       21.24       25.87      7.83 o 
   2   8   9       54.53       65.33      8.60 o 
   3   8   9        3.96       11.80      9.25 o 
   4   8   9       43.98       43.83      9.49 o 
   5   8   9     2578.56     2361.97    140.10 o 
   6   8   9      162.73      164.29     10.79 o 
   7   8   9       19.68       25.95      9.46 o 
   8   8   9       15.38       10.33      8.60 o 
   9   8   9       18.26       24.34      8.87 o 
  10   8   9       82.75       57.98      9.16 o 
  11   8   9        0.72        0.29     10.47 o 
  12   8   9        6.03        9.27      9.15 o 
  13   8   9        0.13       -0.77      8.76 o 
  14   8   9        0.08        0.83      9.54 o 
  -5   9   9       36.32       39.63     22.78 o 
  -4   9   9        8.83        8.42     14.03 o 
  -3   9   9        1.30        9.12      6.79 o 
  -2   9   9       19.13       20.96      7.34 o 
  -1   9   9       10.51        7.82      7.56 o 
   0   9   9      161.62      165.17     11.83 o 
   1   9   9       35.21       37.19      7.31 o 
   2   9   9        0.00        2.92      6.38 o 
   3   9   9       49.38       53.51      8.66 o 
   4   9   9      469.37      418.48     38.09 o 
   5   9   9      109.25      120.25      7.80 o 
   6   9   9       13.64       16.99      9.96 o 
   7   9   9        6.21        2.44      9.76 o 
   8   9   9        0.22       -2.07      9.45 o 
   9   9   9        4.82        5.05      9.07 o 
  10   9   9        0.01        1.56      8.79 o 
  11   9   9        1.74        7.85      8.54 o 
  12   9   9        7.52       12.39      9.29 o 
  13   9   9        5.77        2.45     12.66 o 
  -4  10   9       42.06       51.20     15.14 o 
  -3  10   9       18.78       25.85      9.48 o 
  -2  10   9       68.58       73.76      7.89 o 
  -1  10   9       11.94       17.41      7.14 o 
   0  10   9      112.11      125.53      7.54 o 
   1  10   9      121.91      134.46      7.93 o 
   2  10   9      105.99      138.82      9.39 o 
   3  10   9      309.59      312.39     22.81 o 
   4  10   9      219.09      195.38     29.23 o 
   5  10   9       35.81       40.57      6.12 o 
   6  10   9        0.16        0.15      8.77 o 
   7  10   9       21.32       17.01      8.90 o 
   8  10   9       24.70       27.71      9.14 o 
   9  10   9        6.14       -3.05      8.94 o 
  10  10   9        0.88       -1.77      9.37 o 
  11  10   9       14.90       16.07      9.65 o 
  12  10   9       21.59       22.73     15.41 o 
  13  10   9        8.96        9.23      9.76 o 
  -3  11   9        4.75        2.09      9.97 o 
  -2  11   9        4.25       11.87      7.69 o 
  -1  11   9        7.26        5.80      7.84 o 
   0  11   9       43.85       53.02      6.87 o 
   1  11   9      339.12      369.64     27.40 o 
   2  11   9      280.85      279.22     31.38 o 
   3  11   9      131.01      137.94      9.71 o 
   4  11   9       16.75       14.71      6.72 o 
   5  11   9       15.82        7.71      7.35 o 
   6  11   9       16.64       25.39      8.57 o 
   7  11   9        0.89       -5.22      8.40 o 
   8  11   9        0.49        3.70      9.62 o 
   9  11   9        9.31       11.96      8.86 o 
  10  11   9        0.87       -0.14      8.68 o 
  11  11   9        7.72       15.33      9.53 o 
  12  11   9        8.36        5.16      9.09 o 
  -2  12   9        2.03        0.05     18.82 o 
  -1  12   9        3.85        8.63      7.61 o 
   0  12   9        5.78       12.71      7.59 o 
   1  12   9        6.42        5.48      7.98 o 
   2  12   9       18.77       27.84      9.68 o 
   3  12   9       31.91       30.58      9.29 o 
   4  12   9        1.93        9.63      9.05 o 
   5  12   9       15.57       12.12      6.60 o 
   6  12   9        1.07       -3.82      9.33 o 
   7  12   9        0.76       -5.11      9.41 o 
   8  12   9       16.82       15.95      9.04 o 
   9  12   9       22.82       32.03      9.13 o 
  10  12   9        0.00        7.30      8.67 o 
  11  12   9        0.16        3.44      9.14 o 
  12  12   9        8.28        9.73      9.74 o 
  -1  13   9        0.23       -6.13     10.60 o 
   0  13   9        0.59       -1.23      8.33 o 
   1  13   9        1.34       -3.74      9.61 o 
   2  13   9        0.97       -1.81      7.84 o 
   3  13   9        2.25       -5.67      9.76 o 
   4  13   9       10.30       13.93     15.54 o 
   5  13   9        0.19       -4.58      7.78 o 
   6  13   9        6.92       -0.55      9.90 o 
   7  13   9        0.43        6.00      9.47 o 
   8  13   9       21.46       22.84      9.83 o 
   9  13   9       30.28       20.69      9.89 o 
  10  13   9        2.83        1.75     10.02 o 
  11  13   9        0.10        6.41      9.58 o 
   1  14   9        0.23        5.73      9.87 o 
   2  14   9       10.84       17.45      9.43 o 
   3  14   9       14.07       20.30      9.77 o 
   4  14   9        6.96       16.70      9.92 o 
   5  14   9        6.06       16.08      9.45 o 
   6  14   9        1.60       -5.05      9.52 o 
   7  14   9        0.82       10.13      9.94 o 
   8  14   9       17.29        9.30      9.60 o 
   9  14   9        0.20        8.04      9.70 o 
   5  15   9        3.16       15.44      8.55 o 
   6  15   9        0.00        2.90      8.14 o 
   7  15   9        1.58        5.51      9.62 o 
  -2 -10  10        0.69        7.01      7.25 o 
  -1 -10  10        0.55        0.70      6.97 o 
   0 -10  10        0.01        5.05      8.33 o 
   1 -10  10        1.40       -1.59      6.98 o 
   2 -10  10        1.77       -1.08     10.44 o 
  -4  -9  10        2.33       13.58      8.22 o 
  -3  -9  10        0.85       10.43      7.81 o 
  -2  -9  10        7.16       10.93      6.19 o 
  -1  -9  10       44.50       39.00      6.92 o 
   0  -9  10       22.13       14.65     11.86 o 
   1  -9  10        0.36        3.66      7.56 o 
   2  -9  10        5.85        3.85     10.20 o 
   3  -9  10        2.31       21.80      9.72 o 
   4  -9  10        0.71       18.04     14.07 o 
   5  -9  10        6.41        8.80     12.81 o 
  -5  -8  10        6.70        7.94      6.89 o 
  -4  -8  10        0.03        4.39      7.24 o 
  -3  -8  10       14.95       12.26      7.29 o 
  -2  -8  10       22.20       23.24      7.05 o 
  -1  -8  10        0.06       -5.02      6.23 o 
   0  -8  10        0.73        5.64      7.25 o 
   1  -8  10        0.52        6.31      6.26 o 
   2  -8  10        0.94        5.83      8.90 o 
   3  -8  10        0.72        1.13      9.36 o 
   4  -8  10       13.63        5.36     12.17 o 
   5  -8  10        0.25        9.41      9.65 o 
   6  -8  10        2.40       15.40     14.30 o 
  -6  -7  10       34.93       38.91      7.95 o 
  -5  -7  10        9.10        6.28      7.50 o 
  -4  -7  10        0.11       -2.91      7.32 o 
  -3  -7  10       42.31       46.50      7.59 o 
  -2  -7  10        0.61       -0.24      6.10 o 
  -1  -7  10        3.40        3.49      7.09 o 
   0  -7  10       50.29       35.96     11.33 o 
   1  -7  10        3.18        9.91      6.85 o 
   2  -7  10       30.74       23.27      8.77 o 
   3  -7  10        5.90        7.34      8.42 o 
   4  -7  10        0.41       -8.08     11.60 o 
   5  -7  10        9.69       30.98     12.85 o 
   6  -7  10        4.21        3.04     13.66 o 
   7  -7  10        3.55       -0.83      9.93 o 
   8  -7  10        3.81        9.66      8.34 o 
  -7  -6  10        3.06       17.83      8.01 o 
  -6  -6  10        3.56        0.57      7.58 o 
  -5  -6  10        0.10        1.13      5.83 o 
  -4  -6  10        2.90       10.20      7.34 o 
  -3  -6  10        9.86        4.97      7.07 o 
  -2  -6  10       37.14       37.04      6.90 o 
  -1  -6  10        2.22        6.98      8.81 o 
   0  -6  10        7.90        8.37      6.89 o 
   1  -6  10        6.43        3.68      7.07 o 
   2  -6  10       82.91       66.46     25.84 o 
   3  -6  10        3.46        4.21      8.19 o 
   4  -6  10       12.26        4.35     12.10 o 
   5  -6  10        2.56        9.47     12.16 o 
   6  -6  10        6.06       16.70     11.69 o 
   7  -6  10        2.58       24.99     13.17 o 
   8  -6  10        5.01       13.57      9.29 o 
   9  -6  10        0.01       12.49      9.68 o 
  -7  -5  10       20.21       25.72      7.70 o 
  -6  -5  10       37.69       37.61      6.60 o 
  -5  -5  10       13.02       16.47      6.50 o 
  -4  -5  10        1.08        9.04      6.70 o 
  -3  -5  10        0.03        4.25      8.53 o 
  -2  -5  10       96.06       98.29     10.81 o 
  -1  -5  10       38.76       35.49      6.07 o 
   0  -5  10        1.22        2.87      6.47 o 
   1  -5  10       27.64       24.03     11.40 o 
   2  -5  10       25.81       20.51      9.17 o 
   3  -5  10       34.54       37.59      8.54 o 
   4  -5  10       56.68       69.72     12.22 o 
   5  -5  10        7.55        8.51     11.31 o 
   6  -5  10       53.39       52.45     11.52 o 
   7  -5  10       45.51       46.97     11.63 o 
   8  -5  10       23.92       56.99     12.04 o 
   9  -5  10        9.52       14.52      7.66 o 
  10  -5  10       42.71       42.77     11.65 o 
  -7  -4  10        0.49        2.32      6.54 o 
  -6  -4  10        3.53        0.46      7.38 o 
  -5  -4  10       60.51       58.94     13.69 o 
  -4  -4  10        5.33        9.82      6.87 o 
  -3  -4  10       92.78       86.14      7.08 o 
  -2  -4  10       61.11       57.68      6.96 o 
  -1  -4  10      361.13      361.56     20.10 o 
   0  -4  10      308.74      301.76     14.70 o 
   1  -4  10        4.21        6.77      6.35 o 
   2  -4  10       84.31       67.48     20.63 o 
   3  -4  10       50.81       48.50      7.87 o 
   4  -4  10       13.16       15.27     11.85 o 
   5  -4  10       92.98      108.03     12.61 o 
   6  -4  10       44.48       44.97      7.14 o 
   7  -4  10       39.29       46.04      7.47 o 
   8  -4  10        3.38       14.38     10.46 o 
   9  -4  10       74.68       86.14      7.53 o 
  10  -4  10        0.09        4.05      7.13 o 
  -8  -3  10       73.48       82.36      8.42 o 
  -7  -3  10        2.46        2.50      7.35 o 
  -6  -3  10        0.51        5.19      7.11 o 
  -5  -3  10       16.43        5.52      6.71 o 
  -4  -3  10       46.30       40.81      5.93 o 
  -3  -3  10       90.25       90.93      6.73 o 
  -2  -3  10        1.78        6.48      5.72 o 
  -1  -3  10       12.33       10.31      5.79 o 
   0  -3  10      516.24      536.69     22.74 o 
   1  -3  10      104.68       90.25     28.54 o 
   2  -3  10       71.13       66.55     21.64 o 
   3  -3  10        2.87        6.71      6.38 o 
   4  -3  10       71.94       73.92     12.63 o 
   5  -3  10       40.87       34.85      8.59 o 
   6  -3  10       94.89       99.13     12.47 o 
   7  -3  10      136.70      135.15      8.50 o 
   8  -3  10        1.96       13.95      7.11 o 
   9  -3  10       75.48       91.91      7.51 o 
  10  -3  10       45.38       47.08     14.46 o 
  11  -3  10        0.24       -4.41      7.46 o 
  -8  -2  10        6.03        8.22      7.07 o 
  -7  -2  10       15.71       22.97      7.19 o 
  -6  -2  10       21.70       29.19      7.30 o 
  -5  -2  10       50.88       63.33      7.29 o 
  -4  -2  10      132.92      135.61      6.98 o 
  -3  -2  10       99.03       91.32      7.01 o 
  -2  -2  10        0.63        6.04      6.61 o 
  -1  -2  10       19.53       27.54      8.62 o 
   0  -2  10      189.98      195.21     20.29 o 
   1  -2  10       20.58       20.11      6.97 o 
   2  -2  10       20.65       22.85      6.19 o 
   3  -2  10        1.95        2.29      6.53 o 
   4  -2  10       33.34       41.08      7.92 o 
   5  -2  10        8.90       12.17      7.73 o 
   6  -2  10        0.00        4.63      6.46 o 
   7  -2  10      104.87      114.94      7.55 o 
   8  -2  10      226.72      225.96     10.39 o 
   9  -2  10       48.44       49.93     16.08 o 
  10  -2  10       45.47       35.09     10.75 o 
  11  -2  10        0.89        3.62      7.63 o 
  12  -2  10       24.13       10.73     16.82 o 
  -8  -1  10       12.78       24.21      7.86 o 
  -7  -1  10        0.40        6.32      7.52 o 
  -6  -1  10        1.59       13.52      7.16 o 
  -5  -1  10        7.35        9.04      6.73 o 
  -4  -1  10       96.70       96.47      7.43 o 
  -3  -1  10      392.22      366.40     53.06 o 
  -2  -1  10     1820.79     1761.34    208.98 o 
  -1  -1  10     2671.18     2590.78    316.71 o 
   0  -1  10      210.57      225.35     32.36 o 
   1  -1  10       18.31       29.59      6.96 o 
   2  -1  10      213.06      191.39     12.47 o 
   3  -1  10      227.88      196.55      7.18 o 
   4  -1  10       52.67       57.14      8.72 o 
   5  -1  10        6.42        7.42      8.17 o 
   6  -1  10        3.42        5.54      6.22 o 
   7  -1  10       83.42       87.07      7.10 o 
   8  -1  10       60.77       42.92     17.73 o 
   9  -1  10       15.60       12.79      6.92 o 
  10  -1  10        8.94        4.02      7.10 o 
  11  -1  10        0.08        7.53      5.79 o 
  12  -1  10        3.34        8.69     10.03 o 
  -8   0  10        5.47       27.10      8.11 o 
  -7   0  10        4.96        6.87      7.81 o 
  -6   0  10      111.33      119.09     11.98 o 
  -5   0  10      164.17      145.22     13.57 o 
  -4   0  10       37.60       33.05      6.87 o 
  -3   0  10        0.17        5.72      8.14 o 
  -2   0  10      221.18      220.12     12.66 o 
  -1   0  10      238.99      230.21     22.03 o 
   0   0  10       53.30       62.16      6.26 o 
   1   0  10      245.08      221.05     43.35 o 
   2   0  10       24.29       27.22      6.70 o 
   3   0  10      134.68      146.79      9.05 o 
   4   0  10        3.52       -2.36     11.39 o 
   5   0  10       48.32       42.68      6.75 o 
   6   0  10        0.14        6.73      6.47 o 
   7   0  10        0.99        4.82      6.27 o 
   8   0  10       17.92       20.25      7.81 o 
   9   0  10        3.77        6.24      6.51 o 
  10   0  10        2.95        8.12      8.79 o 
  11   0  10       37.28       46.29      9.15 o 
  12   0  10       15.50       14.31      9.38 o 
  -8   1  10       74.33       64.48      7.58 o 
  -7   1  10        0.27       -1.60      6.89 o 
  -6   1  10        7.57       22.66      7.43 o 
  -5   1  10        0.97       -9.19      8.48 o 
  -4   1  10        9.90        6.25      8.03 o 
  -3   1  10        6.31        3.65      7.28 o 
  -2   1  10        0.37        2.00      6.78 o 
  -1   1  10        7.18       13.39      6.22 o 
   0   1  10      200.04      195.35      9.91 o 
   1   1  10      287.23      266.41     52.16 o 
   2   1  10       72.51       61.66      7.05 o 
   3   1  10       84.22       90.05     11.28 o 
   4   1  10        0.28        5.26      6.79 o 
   5   1  10      144.84      148.27      7.55 o 
   6   1  10      255.28      258.65     13.40 o 
   7   1  10       24.47       18.02      6.47 o 
   8   1  10        4.76        3.10      5.63 o 
   9   1  10        5.42        9.34      7.89 o 
  10   1  10        8.56       14.43      8.71 o 
  11   1  10        2.62        1.56      8.43 o 
  12   1  10        5.16        5.56      9.45 o 
  13   1  10       13.75       15.65      9.49 o 
  -7   2  10        2.74        1.22      6.90 o 
  -6   2  10        8.78       15.00      7.43 o 
  -5   2  10       49.44       42.60      8.64 o 
  -4   2  10        0.06       -1.52      6.67 o 
  -3   2  10       30.49       23.60      7.01 o 
  -2   2  10       91.56       85.27      6.10 o 
  -1   2  10       33.40       35.63      5.74 o 
   0   2  10       91.97       80.14      5.29 o 
   1   2  10       80.21       73.87      7.17 o 
   2   2  10      418.34      380.37      7.41 o 
   3   2  10       29.83       35.48      8.42 o 
   4   2  10       17.67       23.49      7.97 o 
   5   2  10       34.78       40.59      7.22 o 
   6   2  10       69.01       69.21     13.75 o 
   7   2  10       44.72       27.90     13.45 o 
   8   2  10        8.35       10.18      6.34 o 
   9   2  10        9.94       15.87      7.78 o 
  10   2  10       47.21       44.47      8.75 o 
  11   2  10       57.85       64.32     12.95 o 
  12   2  10        2.66       -5.35     13.45 o 
  13   2  10        0.07       -0.08     12.41 o 
  -7   3  10       23.05       29.59      8.04 o 
  -6   3  10       51.44       66.70     12.70 o 
  -5   3  10        7.55       18.09     12.44 o 
  -4   3  10        4.96        3.04      8.47 o 
  -3   3  10        0.11        3.09      8.40 o 
  -2   3  10       81.74       79.69      6.79 o 
  -1   3  10      105.09      108.59      9.52 o 
   0   3  10       94.44       88.34      8.39 o 
   1   3  10        6.08       10.73      6.42 o 
   2   3  10      120.11      113.79     11.01 o 
   3   3  10        1.96       -1.32      7.78 o 
   4   3  10        0.32       10.30      9.87 o 
   5   3  10        0.68        6.95      7.70 o 
   6   3  10       25.66       30.68     10.10 o 
   7   3  10        4.87       -0.05      8.07 o 
   8   3  10       46.13       62.72      8.40 o 
   9   3  10       71.85       71.39     12.51 o 
  10   3  10       42.46       46.77     11.66 o 
  11   3  10      163.55      173.58     12.51 o 
  12   3  10        0.03        8.03     12.91 o 
  13   3  10       27.68       45.42     12.55 o 
  -7   4  10        3.40       13.76     10.15 o 
  -6   4  10       17.87       28.34      9.21 o 
  -5   4  10        8.92       14.57     11.42 o 
  -4   4  10       16.64       21.54      8.73 o 
  -3   4  10       46.62       44.46      6.81 o 
  -2   4  10      132.41      138.25     10.59 o 
  -1   4  10      588.56      565.13     34.50 o 
   0   4  10      294.44      253.78      7.14 o 
   1   4  10       53.34       51.77      8.18 o 
   2   4  10        5.78       16.20     10.86 o 
   3   4  10       11.24        7.94     10.72 o 
   4   4  10       15.36       22.67     10.57 o 
   5   4  10       20.27       31.95      8.69 o 
   6   4  10       11.30        5.13      7.63 o 
   7   4  10        7.73       14.25      9.02 o 
   8   4  10        4.95        5.63      6.67 o 
   9   4  10        6.91        5.26     13.33 o 
  10   4  10      240.12      280.51     12.62 o 
  11   4  10       16.18       25.28     11.87 o 
  12   4  10        0.04        3.50     12.07 o 
  13   4  10        1.54       10.73     12.68 o 
  -6   5  10        0.06       -6.20     13.75 o 
  -5   5  10       10.72        7.24     12.93 o 
  -4   5  10        0.98        7.40      8.78 o 
  -3   5  10       72.83       68.29     12.31 o 
  -2   5  10      264.57      244.97     22.04 o 
  -1   5  10      318.72      298.11     59.22 o 
   0   5  10      488.94      426.28      8.31 o 
   1   5  10       21.73       19.92     10.42 o 
   2   5  10       37.82       30.35     11.32 o 
   3   5  10        0.59       -0.79     10.45 o 
   4   5  10        0.70       -0.61     10.54 o 
   5   5  10       38.77       54.82     11.13 o 
   6   5  10      257.75      215.36     16.59 o 
   7   5  10      152.14      151.29     14.36 o 
   8   5  10      106.91      115.45     15.02 o 
   9   5  10        0.11        0.75     13.63 o 
  10   5  10        9.00       13.90     12.29 o 
  11   5  10        0.68        8.39     12.56 o 
  12   5  10        1.66       13.76     12.93 o 
  13   5  10        0.85       11.52     12.48 o 
  14   5  10        0.52        4.37     14.45 o 
  -6   6  10        2.24        7.46     13.57 o 
  -5   6  10        0.65        6.12      9.30 o 
  -4   6  10       51.35       59.33      9.12 o 
  -3   6  10       22.53       32.71      6.98 o 
  -2   6  10        0.71        8.50      6.38 o 
  -1   6  10        0.22        4.44      7.82 o 
   0   6  10       36.60       38.95     11.11 o 
   1   6  10        9.72       12.41      7.66 o 
   2   6  10      269.94      255.75     11.74 o 
   3   6  10      360.19      293.43     12.17 o 
   4   6  10        0.45       -3.73     11.53 o 
   5   6  10       10.00        4.30     10.50 o 
   6   6  10       83.16       85.61      9.49 o 
   7   6  10      119.30      110.51      9.16 o 
   8   6  10      730.47      745.42     18.24 o 
   9   6  10        4.24        7.87     12.48 o 
  10   6  10        6.65        9.06      9.39 o 
  11   6  10       23.49       17.95      8.98 o 
  12   6  10       23.67       34.33     13.33 o 
  13   6  10        9.99       -5.51     14.30 o 
  -5   7  10        6.90       11.47      9.95 o 
  -4   7  10        2.43       -0.81      6.67 o 
  -3   7  10        0.00        4.95      6.38 o 
  -2   7  10       32.44       30.59      7.81 o 
  -1   7  10      102.68      112.63      7.08 o 
   0   7  10       95.04       97.45      8.96 o 
   1   7  10       37.24       37.32     10.05 o 
   2   7  10       73.08       70.06     11.20 o 
   3   7  10      483.20      475.91      9.74 o 
   4   7  10      240.58      226.13      8.80 o 
   5   7  10      170.41      160.91     11.91 o 
   6   7  10      456.83      409.54     20.16 o 
   7   7  10        0.41        2.87      9.86 o 
   8   7  10       11.55       12.31      9.69 o 
   9   7  10       35.87       32.79      8.46 o 
  10   7  10        0.18        2.61      9.01 o 
  11   7  10        6.92       11.70      8.95 o 
  12   7  10       17.07       17.11      8.72 o 
  13   7  10       13.30        4.96      9.55 o 
  -5   8  10       18.71       17.98     13.81 o 
  -4   8  10       12.38       10.07     10.20 o 
  -3   8  10       31.36       39.84      7.73 o 
  -2   8  10      125.45      117.25      6.92 o 
  -1   8  10        5.06       13.34      7.54 o 
   0   8  10        2.32        3.61      8.38 o 
   1   8  10        0.02        1.45      9.22 o 
   2   8  10       33.72       27.70     10.82 o 
   3   8  10       67.76       71.90      8.07 o 
   4   8  10        2.45        0.30      7.54 o 
   5   8  10        1.84       19.12     12.85 o 
   6   8  10      122.85      109.51     11.57 o 
   7   8  10       65.16       64.90      9.77 o 
   8   8  10        4.67        2.14      9.52 o 
   9   8  10        5.13       10.13      8.75 o 
  10   8  10       49.19       47.76      9.12 o 
  11   8  10       13.88       15.01      8.54 o 
  12   8  10       71.69       73.83      9.25 o 
  13   8  10       32.82       35.99     10.00 o 
  -4   9  10        6.22        1.78     11.16 o 
  -3   9  10        0.45       -0.31      7.79 o 
  -2   9  10       65.47       62.50      8.27 o 
  -1   9  10       23.04       27.19      8.01 o 
   0   9  10       50.02       59.83      6.73 o 
   1   9  10        4.78       12.45      8.22 o 
   2   9  10       80.17       75.46      8.99 o 
   3   9  10       47.96       43.70      8.99 o 
   4   9  10       33.20       35.17      9.62 o 
   5   9  10       98.05      111.75      7.53 o 
   6   9  10       67.53       57.27      7.60 o 
   7   9  10        0.04        2.56      8.84 o 
   8   9  10        0.89        1.26      8.85 o 
   9   9  10        3.64        5.94      9.17 o 
  10   9  10       11.31       15.08      9.66 o 
  11   9  10       14.62        2.89      8.83 o 
  12   9  10       95.96       80.58     10.14 o 
  13   9  10       39.58       50.49     10.28 o 
  -3  10  10        4.10        8.26      8.12 o 
  -2  10  10        0.26        3.39      8.46 o 
  -1  10  10        0.17        3.60      8.12 o 
   0  10  10        5.45        3.09      8.03 o 
   1  10  10       22.17       30.43      6.84 o 
   2  10  10       59.45       64.50      8.45 o 
   3  10  10        0.89       -7.30      8.02 o 
   4  10  10       41.84       57.21      9.22 o 
   5  10  10        7.47       16.95      8.96 o 
   6  10  10       13.63       11.40      7.51 o 
   7  10  10        0.04        4.14      9.81 o 
   8  10  10        0.65        1.33      9.07 o 
   9  10  10        1.42        3.13      9.68 o 
  10  10  10        0.05       -2.72      9.46 o 
  11  10  10       10.88        5.32      9.21 o 
  12  10  10       62.84       53.60      9.50 o 
  13  10  10       65.59       54.37      9.69 o 
  -2  11  10        0.00       -5.09      8.39 o 
  -1  11  10       10.29       13.69      8.55 o 
   0  11  10       20.56       17.42      8.40 o 
   1  11  10       98.16      105.79      7.17 o 
   2  11  10      400.68      405.91     22.01 o 
   3  11  10       15.13       23.46      9.06 o 
   4  11  10       15.76       13.08      9.39 o 
   5  11  10       10.57       15.94      8.83 o 
   6  11  10        0.82       -0.02      7.56 o 
   7  11  10        0.01        2.02      9.41 o 
   8  11  10        0.22        6.47      8.89 o 
   9  11  10        2.30        6.04      9.01 o 
  10  11  10        2.65        9.07      9.86 o 
  11  11  10        0.45       10.17      9.63 o 
  12  11  10        7.20        9.07      9.91 o 
  -1  12  10        5.68        4.55      8.10 o 
   0  12  10        0.49        3.28      7.78 o 
   1  12  10       15.13       16.32      8.11 o 
   2  12  10      198.42      185.24      8.85 o 
   3  12  10        0.44       -2.20      9.64 o 
   4  12  10       45.44       50.74     10.32 o 
   5  12  10        4.60        9.13      9.18 o 
   6  12  10        6.97        8.73      6.89 o 
   7  12  10        1.10        2.65      8.95 o 
   8  12  10        0.00        3.79      9.61 o 
   9  12  10        1.75       12.69      9.69 o 
  10  12  10        6.37        6.66     10.63 o 
  11  12  10        1.01        6.74     10.01 o 
   1  13  10        0.24        5.26      7.34 o 
   2  13  10       24.53       28.37      8.77 o 
   3  13  10        1.96        3.85      9.75 o 
   4  13  10        2.03        6.84      9.47 o 
   5  13  10        0.03        5.54      9.61 o 
   6  13  10       20.37       13.58      9.72 o 
   7  13  10        1.54        4.55     10.38 o 
   8  13  10       23.10       27.73      9.91 o 
   9  13  10       14.65       11.74     10.84 o 
  10  13  10        5.08       -3.55      9.96 o 
   3  14  10        0.36       10.10      8.49 o 
   4  14  10        7.61       13.54     10.09 o 
   5  14  10        4.66        2.86     10.06 o 
   6  14  10        0.02        7.96     11.56 o 
   7  14  10        2.28        4.91     11.32 o 
   8  14  10        5.70       14.01     11.55 o 
  -1  -9  11        0.09        4.05      8.17 o 
   0  -9  11        1.94        1.06      7.36 o 
   1  -9  11       12.09       17.02      8.33 o 
   2  -9  11        4.70        5.19     10.55 o 
  -3  -8  11        3.26        1.42      7.15 o 
  -2  -8  11        0.36       -2.00      7.60 o 
  -1  -8  11        0.97        0.70      7.50 o 
   0  -8  11        3.88        6.70      7.61 o 
   1  -8  11        1.35        6.37      7.79 o 
   2  -8  11       11.24       13.91      9.97 o 
   3  -8  11       13.75       26.40     10.64 o 
   4  -8  11        1.81       12.47     13.12 o 
   5  -8  11        3.27       22.08     14.90 o 
  -4  -7  11       14.13       29.13      7.74 o 
  -3  -7  11        3.03        3.66      6.69 o 
  -2  -7  11        8.49        9.32      7.67 o 
  -1  -7  11        3.26        4.37      6.55 o 
   0  -7  11       13.34       12.42      8.94 o 
   1  -7  11        7.42        7.06      7.21 o 
   2  -7  11       23.38       21.43      8.91 o 
   3  -7  11        0.79        2.13      9.18 o 
   4  -7  11       39.99       58.15     13.68 o 
   5  -7  11       13.93       20.64     13.11 o 
   6  -7  11        0.48        1.88     10.33 o 
   7  -7  11        1.69       24.87     14.89 o 
  -5  -6  11       37.97       44.29      7.84 o 
  -4  -6  11      114.82      121.96      6.75 o 
  -3  -6  11        0.04       -1.89      7.44 o 
  -2  -6  11       15.30       20.40      6.18 o 
  -1  -6  11       22.95       25.07      6.20 o 
   0  -6  11       31.17       27.98      6.92 o 
   1  -6  11      114.88      101.58     35.09 o 
   2  -6  11       16.15       38.67     10.90 o 
   3  -6  11        1.49        3.84      9.33 o 
   4  -6  11        1.33       19.53     13.63 o 
   5  -6  11        0.91        7.04     13.50 o 
   6  -6  11        1.35        2.88     13.46 o 
   7  -6  11        1.57        0.79     14.52 o 
   8  -6  11        3.25        8.27      9.69 o 
  -6  -5  11       11.38       14.26      8.34 o 
  -5  -5  11        2.99        3.54      9.31 o 
  -4  -5  11       16.99       20.96      7.35 o 
  -3  -5  11       16.12        3.48      7.50 o 
  -2  -5  11       59.85       66.10      7.61 o 
  -1  -5  11        2.86        0.79      6.93 o 
   0  -5  11       22.70       20.59      6.15 o 
   1  -5  11      151.10      129.14     35.44 o 
   2  -5  11      400.76      435.12     20.28 o 
   3  -5  11      272.23      291.76     17.20 o 
   4  -5  11        0.13       -1.17     11.91 o 
   5  -5  11        3.57        2.10     13.19 o 
   6  -5  11       33.00       43.37     13.40 o 
   7  -5  11       11.29       26.59     13.29 o 
   8  -5  11        4.24        3.52     12.39 o 
   9  -5  11        4.59       13.47      9.28 o 
  -6  -4  11       41.01       47.15      8.18 o 
  -5  -4  11       11.04        9.73      7.78 o 
  -4  -4  11        2.52        6.75      7.06 o 
  -3  -4  11       42.62       49.08      7.19 o 
  -2  -4  11       32.91       38.85      7.12 o 
  -1  -4  11       93.50       93.88      7.19 o 
   0  -4  11       48.72       46.91      6.85 o 
   1  -4  11       91.21       93.99     25.74 o 
   2  -4  11       17.44       21.14      8.33 o 
   3  -4  11        3.26        7.56      8.28 o 
   4  -4  11       87.39       99.19     13.22 o 
   5  -4  11      125.32      139.83     12.68 o 
   6  -4  11       32.87       37.16     13.25 o 
   7  -4  11        2.15        3.91      7.48 o 
   8  -4  11        0.26       -0.93      8.49 o 
   9  -4  11       27.20       29.34      7.69 o 
  10  -4  11        0.03       -0.68      8.36 o 
  -6  -3  11        5.52        4.22      6.59 o 
  -5  -3  11       38.59       41.35      6.38 o 
  -4  -3  11        0.88        0.83      6.18 o 
  -3  -3  11       75.93       71.24      6.86 o 
  -2  -3  11       68.21       76.90      6.11 o 
  -1  -3  11      114.21       99.56      8.02 o 
   0  -3  11       88.32      100.34      7.22 o 
   1  -3  11      348.15      331.83     91.64 o 
   2  -3  11        1.01       -2.09      8.32 o 
   3  -3  11       30.03       29.11      8.35 o 
   4  -3  11       10.37       15.92      7.79 o 
   5  -3  11      154.61      175.83     10.46 o 
   6  -3  11      252.24      221.44     13.31 o 
   7  -3  11        4.92        8.82      6.79 o 
   8  -3  11       28.71       17.48      7.51 o 
   9  -3  11       68.14       71.52      7.89 o 
  10  -3  11      119.84      106.62     19.62 o 
  -7  -2  11       22.95       16.49      7.65 o 
  -6  -2  11       53.82       39.08     11.33 o 
  -5  -2  11       44.04       36.62      7.36 o 
  -4  -2  11        6.91       11.34      6.85 o 
  -3  -2  11       23.51       26.03      6.82 o 
  -2  -2  11        7.42       12.00      8.43 o 
  -1  -2  11        5.72       -3.65     13.03 o 
   0  -2  11       39.42       41.44      8.30 o 
   1  -2  11      311.64      320.14     36.08 o 
   2  -2  11      159.35      162.15     10.55 o 
   3  -2  11      155.01      168.30     13.14 o 
   4  -2  11        5.74        7.33      8.31 o 
   5  -2  11       27.31       26.37      8.21 o 
   6  -2  11       63.20       70.91      7.20 o 
   7  -2  11       10.08       10.29      6.83 o 
   8  -2  11       60.08       55.97      7.10 o 
   9  -2  11       83.34       83.80      7.40 o 
  10  -2  11       70.35       58.51     18.82 o 
  11  -2  11       28.49       14.95     12.60 o 
  -7  -1  11       10.85        5.10      7.98 o 
  -6  -1  11       44.91       55.94      7.45 o 
  -5  -1  11       61.85       82.59      9.56 o 
  -4  -1  11        9.50       16.44      8.42 o 
  -3  -1  11       14.79        8.94      8.00 o 
  -2  -1  11        0.04        3.32      7.99 o 
  -1  -1  11      185.98      185.72     13.49 o 
   0  -1  11        0.28       -4.20      7.19 o 
   1  -1  11       20.14       19.59      6.57 o 
   2  -1  11      298.77      298.21     13.21 o 
   3  -1  11      108.88      120.47      7.21 o 
   4  -1  11       98.29       98.85     11.28 o 
   5  -1  11       23.17       27.87      8.26 o 
   6  -1  11        1.67       -0.48      6.77 o 
   7  -1  11        1.07       -0.39      6.51 o 
   8  -1  11        9.79       16.70      6.74 o 
   9  -1  11        3.40        1.63      7.09 o 
  10  -1  11       19.03       14.24      7.76 o 
  11  -1  11        8.14       10.39      7.53 o 
  12  -1  11        6.76       12.38      7.98 o 
  -7   0  11        0.08        6.53      8.06 o 
  -6   0  11       34.90       37.07      9.28 o 
  -5   0  11       16.56       19.31      8.93 o 
  -4   0  11        0.01        7.27      8.73 o 
  -3   0  11       57.45       62.18      7.19 o 
  -2   0  11       16.38       19.62      6.83 o 
  -1   0  11       76.95       87.51      6.92 o 
   0   0  11      213.02      226.21      8.56 o 
   1   0  11       60.60       58.33     12.33 o 
   2   0  11       21.91       28.07      5.95 o 
   3   0  11      178.66      187.65     19.87 o 
   4   0  11       56.93       61.54      8.87 o 
   5   0  11        9.75        7.95      7.04 o 
   6   0  11        7.19       12.58      6.69 o 
   7   0  11        6.03        5.59      6.59 o 
   8   0  11       10.71       18.16      6.61 o 
   9   0  11        1.57        8.11      6.71 o 
  10   0  11        2.52        8.57      7.41 o 
  11   0  11        0.61        8.84      6.70 o 
  12   0  11      102.66      101.18     10.06 o 
  -7   1  11        0.12       -0.28      8.29 o 
  -6   1  11        3.18        8.27      9.55 o 
  -5   1  11       23.01       30.43      7.01 o 
  -4   1  11        3.25       11.37      6.17 o 
  -3   1  11        4.51        6.63      7.11 o 
  -2   1  11        2.42        3.34      6.82 o 
  -1   1  11        0.01       -4.55      5.89 o 
   0   1  11      217.15      213.13     10.05 o 
   1   1  11      618.60      598.80     43.64 o 
   2   1  11       18.63       20.47      6.10 o 
   3   1  11       16.08       11.99      9.77 o 
   4   1  11        0.08        6.57      7.58 o 
   5   1  11        0.41        7.02      7.36 o 
   6   1  11        8.39        4.19      6.70 o 
   7   1  11       11.32       14.53      6.74 o 
   8   1  11        3.57       -1.18      6.76 o 
   9   1  11       16.83       15.76      9.63 o 
  10   1  11       29.65       35.93      8.44 o 
  11   1  11       48.47       52.49      8.56 o 
  12   1  11       35.16       33.53     12.76 o 
  -6   2  11       16.63        9.79      9.11 o 
  -5   2  11       38.85       40.95      7.43 o 
  -4   2  11       34.03       31.00      6.93 o 
  -3   2  11        1.44       11.67      6.86 o 
  -2   2  11       29.42       35.57      7.20 o 
  -1   2  11       18.81       21.73      5.23 o 
   0   2  11      384.63      363.14     21.98 o 
   1   2  11      739.62      697.01      7.36 o 
   2   2  11       43.81       39.78      7.57 o 
   3   2  11       24.35       21.17      7.76 o 
   4   2  11        0.03        2.04      8.58 o 
   5   2  11        1.98        1.45      7.82 o 
   6   2  11        7.83        8.46      7.15 o 
   7   2  11        1.60       -0.97      6.68 o 
   8   2  11       20.23       16.12      7.42 o 
   9   2  11       35.51       45.98      8.87 o 
  10   2  11        0.80       -1.52      8.04 o 
  11   2  11        0.07       -6.12      8.64 o 
  12   2  11       33.34       33.71     12.22 o 
  13   2  11        2.07        2.27     10.02 o 
  -6   3  11        7.92       14.43     13.51 o 
  -5   3  11        1.88        6.48      9.16 o 
  -4   3  11       21.60       17.55      9.46 o 
  -3   3  11       11.49       23.78      8.71 o 
  -2   3  11       13.62       14.47      5.81 o 
  -1   3  11        8.89       12.50      5.80 o 
   0   3  11      249.94      239.81      6.11 o 
   1   3  11      148.19      129.81      7.82 o 
   2   3  11       60.52       72.72     11.13 o 
   3   3  11       61.74       59.97      7.86 o 
   4   3  11       29.96        6.72     11.30 o 
   5   3  11        2.70       10.00      8.15 o 
   6   3  11        3.29        2.48      7.45 o 
   7   3  11        4.64        5.12      6.64 o 
   8   3  11       63.77       61.10      8.42 o 
   9   3  11      127.04      129.05     20.07 o 
  10   3  11        1.61        8.06     10.91 o 
  11   3  11       10.41       19.14     20.01 o 
  12   3  11        0.55        9.13      8.87 o 
  13   3  11        0.25        8.83     13.28 o 
  -6   4  11       19.38       19.75     12.28 o 
  -5   4  11       19.27       28.07      9.29 o 
  -4   4  11       25.27       19.36     14.95 o 
  -3   4  11       60.28       61.48      9.89 o 
  -2   4  11        1.84       -0.33      7.04 o 
  -1   4  11       27.48       30.66      6.04 o 
   0   4  11        3.20        5.92      6.83 o 
   1   4  11       11.88        7.87      7.71 o 
   2   4  11        0.07        7.81      7.79 o 
   3   4  11       15.32       32.91     10.75 o 
   4   4  11        9.98       10.62      9.93 o 
   5   4  11        1.00       14.45     10.73 o 
   6   4  11       86.06       70.58      8.39 o 
   7   4  11       40.91       34.52     13.11 o 
   8   4  11       89.02       83.80      9.82 o 
   9   4  11      107.28      129.64     11.43 o 
  10   4  11      221.52      203.80     32.09 o 
  11   4  11        5.94        8.33     12.74 o 
  12   4  11        1.81       13.15     12.28 o 
  13   4  11       18.06       38.14     10.83 o 
  -5   5  11        4.34        4.58      7.93 o 
  -4   5  11        1.59       10.53      9.14 o 
  -3   5  11      131.01      114.74      9.97 o 
  -2   5  11       65.14       61.92      7.21 o 
  -1   5  11      295.42      272.74     12.48 o 
   0   5  11       28.37       29.77      5.59 o 
   1   5  11        0.69       -4.20      7.64 o 
   2   5  11       89.64       80.80      8.02 o 
   3   5  11      160.05      150.54     10.88 o 
   4   5  11       46.61       54.80     10.85 o 
   5   5  11       96.15       82.00     10.34 o 
   6   5  11      526.23      467.76     32.78 o 
   7   5  11      185.96      186.28      9.54 o 
   8   5  11        0.73        4.47      8.35 o 
   9   5  11       17.63       30.75      8.27 o 
  10   5  11        2.90       -7.11     13.25 o 
  11   5  11        9.19       18.78     12.81 o 
  12   5  11        2.41       -9.00     14.45 o 
  13   5  11        6.96       17.56     14.45 o 
  -5   6  11       15.43       19.98     10.10 o 
  -4   6  11        0.75        8.47      9.57 o 
  -3   6  11       29.04       25.70      8.19 o 
  -2   6  11        0.15        0.32      6.75 o 
  -1   6  11      114.98      117.59      9.95 o 
   0   6  11       54.62       53.58     11.21 o 
   1   6  11       26.51       24.02     10.47 o 
   2   6  11       47.88       69.89     10.94 o 
   3   6  11      281.97      252.30     11.82 o 
   4   6  11      267.11      228.91     11.07 o 
   5   6  11        1.32       -5.36     10.84 o 
   6   6  11       75.20       66.29     11.13 o 
   7   6  11      297.44      282.27      9.95 o 
   8   6  11        1.80        4.32      8.54 o 
   9   6  11       51.59       51.59     12.60 o 
  10   6  11        6.05        4.12     13.10 o 
  11   6  11        1.76       -2.56     13.02 o 
  12   6  11        4.37       -3.76     14.02 o 
  13   6  11        0.08       15.53     14.41 o 
  -4   7  11        0.61        3.11      8.86 o 
  -3   7  11        0.34       -0.24      5.92 o 
  -2   7  11      113.09      128.47      8.70 o 
  -1   7  11        2.90        6.78      9.42 o 
   0   7  11       80.98       63.45      8.64 o 
   1   7  11       37.89       27.99      7.86 o 
   2   7  11      120.56      102.46      8.17 o 
   3   7  11      320.38      279.00      9.19 o 
   4   7  11       90.68       78.32     10.96 o 
   5   7  11        0.00        5.40      7.37 o 
   6   7  11      215.93      184.37      8.47 o 
   7   7  11        3.28        4.72      9.03 o 
   8   7  11        1.08       10.32      8.04 o 
   9   7  11        1.77        0.73     12.31 o 
  10   7  11        3.19        0.53     15.10 o 
  11   7  11        1.98        6.58     15.37 o 
  12   7  11        3.97       -2.95     14.28 o 
  13   7  11        0.97        5.12     14.50 o 
  -4   8  11        0.19        5.14     11.64 o 
  -3   8  11       25.71       32.77      8.33 o 
  -2   8  11        4.14        8.79      8.24 o 
  -1   8  11        6.64       15.81      9.03 o 
   0   8  11       24.64       30.81     11.00 o 
   1   8  11       58.45       51.01      8.73 o 
   2   8  11       79.22       75.90      8.00 o 
   3   8  11        2.33        8.11      8.34 o 
   4   8  11        4.34       -7.53     10.85 o 
   5   8  11      240.05      174.29      8.42 o 
   6   8  11       28.98       24.10      7.63 o 
   7   8  11        0.45        5.75      9.15 o 
   8   8  11        6.51        8.35      7.37 o 
   9   8  11        5.63        8.33     10.06 o 
  10   8  11       13.24       14.27      9.35 o 
  11   8  11        2.96        1.13      9.07 o 
  12   8  11       16.26        7.02      9.69 o 
  13   8  11       24.68       24.32     10.08 o 
  -3   9  11       36.03       38.24      7.47 o 
  -2   9  11       10.97       16.90      8.54 o 
  -1   9  11        1.80       -1.10      7.24 o 
   0   9  11       24.53       19.84      9.59 o 
   1   9  11        0.02       -8.82     12.07 o 
   2   9  11        0.60        0.67     11.75 o 
   3   9  11        9.04      -11.09     11.31 o 
   4   9  11       70.67       42.36     11.44 o 
   5   9  11       80.40       57.51     11.13 o 
   6   9  11        3.91       -4.75     11.14 o 
   7   9  11       24.59       29.47      8.09 o 
   8   9  11        0.61        0.84     10.30 o 
   9   9  11       10.38       15.45     10.05 o 
  10   9  11        4.93       -0.82      9.83 o 
  11   9  11       82.42       74.13      9.54 o 
  12   9  11       51.89       38.67      9.94 o 
  -2  10  11        0.94       -2.71      9.22 o 
  -1  10  11        7.03        3.00      8.58 o 
   0  10  11        6.78        8.20      9.18 o 
   1  10  11        4.16        3.74      7.74 o 
   2  10  11       12.65        8.78      8.70 o 
   3  10  11        0.44       17.15      8.47 o 
   4  10  11        1.31       16.49     12.10 o 
   5  10  11       34.44       37.15      8.45 o 
   6  10  11        0.11        1.31      7.42 o 
   7  10  11        6.31        3.35      8.13 o 
   8  10  11        3.85        2.98     10.32 o 
   9  10  11        0.43       -3.86     10.36 o 
  10  10  11        3.83       11.97      9.69 o 
  11  10  11       23.41       17.46      9.47 o 
  12  10  11       47.02       43.86     10.15 o 
  -1  11  11        0.02        3.22      8.86 o 
   0  11  11        1.22       -0.20      9.08 o 
   1  11  11        0.01        2.25      7.63 o 
   2  11  11       11.63       16.92      8.96 o 
   3  11  11       26.00       32.06      7.88 o 
   4  11  11        7.24        0.97      9.33 o 
   5  11  11       12.39        4.80      8.16 o 
   6  11  11        7.06        9.67      7.64 o 
   7  11  11        0.33        0.89      7.92 o 
   8  11  11        2.51       -0.36     10.28 o 
   9  11  11        3.57        6.35      9.99 o 
  10  11  11        0.15       -0.45     10.23 o 
  11  11  11        0.58        4.25      9.87 o 
   0  12  11        0.41        7.83      9.38 o 
   1  12  11        0.02        1.83      9.20 o 
   2  12  11        1.45        2.49      7.48 o 
   3  12  11       12.00        6.04      8.71 o 
   4  12  11        4.99       13.86     10.71 o 
   5  12  11       10.57       10.49      9.93 o 
   6  12  11        0.67        2.59      9.79 o 
   7  12  11       12.42        6.18      8.46 o 
   8  12  11        7.34        9.75     10.82 o 
   9  12  11        3.61       10.05     10.63 o 
  10  12  11        5.55        6.84     11.61 o 
  11  12  11        2.04        7.38     11.16 o 
   2  13  11        1.61        7.06      9.64 o 
   3  13  11        1.94        1.81      9.22 o 
   4  13  11       13.75       13.24      8.44 o 
   5  13  11       30.78       37.27     10.54 o 
   6  13  11        2.09       -5.59      9.98 o 
   7  13  11        1.20       10.11      7.45 o 
   8  13  11        2.91        7.00     11.48 o 
   9  13  11        2.55        4.62     10.30 o 
   6  14  11        0.04       -3.33     10.95 o 
   0  -8  12        5.75        6.64      7.97 o 
   1  -8  12        7.50        4.80      6.99 o 
   2  -8  12       29.91       35.71      9.82 o 
  -2  -7  12        5.10       10.86      7.56 o 
  -1  -7  12        8.33        9.32      8.65 o 
   0  -7  12       18.33       14.65      7.82 o 
   1  -7  12       33.75       26.59     13.47 o 
   2  -7  12        0.08        2.27      9.31 o 
   3  -7  12       61.08       75.34     10.13 o 
   4  -7  12       35.77       63.27     14.27 o 
   5  -7  12       30.54       42.16     13.43 o 
  -3  -6  12        4.67        2.46      7.23 o 
  -2  -6  12        0.06        6.35      7.49 o 
  -1  -6  12        1.35        5.56      6.57 o 
   0  -6  12       44.58       31.32     14.46 o 
   1  -6  12       32.29       33.24     13.34 o 
   2  -6  12       65.19       71.74     17.64 o 
   3  -6  12        3.32        5.23     14.04 o 
   4  -6  12       11.73       21.40     10.05 o 
   5  -6  12       29.48       31.67     12.76 o 
   6  -6  12        5.66       12.93     13.88 o 
   7  -6  12        1.40        3.57     14.35 o 
  -4  -5  12       12.62       13.49      7.25 o 
  -3  -5  12      107.69      129.32      7.92 o 
  -2  -5  12       13.78       26.42      7.44 o 
  -1  -5  12       14.15       10.03      7.26 o 
   0  -5  12       12.86       13.16      6.20 o 
   1  -5  12        5.60        6.13      7.51 o 
   2  -5  12       45.29       69.37     11.55 o 
   3  -5  12       13.50        7.27      9.49 o 
   4  -5  12        8.65       -0.65     13.57 o 
   5  -5  12       45.35       52.36     12.57 o 
   6  -5  12       11.74       20.66     12.35 o 
   7  -5  12        1.19        5.27     13.72 o 
   8  -5  12        6.94       19.41      9.15 o 
  -5  -4  12       47.63       44.17      7.87 o 
  -4  -4  12       15.86       23.55      6.93 o 
  -3  -4  12       47.21       53.91      7.78 o 
  -2  -4  12       11.96       19.06      7.32 o 
  -1  -4  12       67.47       62.79      7.46 o 
   0  -4  12       38.66       33.31     12.98 o 
   1  -4  12        1.55        6.41      7.24 o 
   2  -4  12       66.65       65.45      9.21 o 
   3  -4  12        1.50        4.85      8.43 o 
   4  -4  12      170.60      213.66     13.76 o 
   5  -4  12        0.18       10.81     12.22 o 
   6  -4  12       16.63       18.88     13.19 o 
   7  -4  12       29.26       30.55      8.68 o 
   8  -4  12        2.02        3.81      8.63 o 
   9  -4  12        0.09        9.54      9.28 o 
  -5  -3  12       41.17       40.66      7.12 o 
  -4  -3  12        2.18        0.83      7.55 o 
  -3  -3  12        0.05        5.32      7.21 o 
  -2  -3  12        2.38       -6.02      7.17 o 
  -1  -3  12        2.24        1.65      6.96 o 
   0  -3  12        9.63       13.25      7.09 o 
   1  -3  12       22.94       26.01      8.49 o 
   2  -3  12        0.41        8.68      8.45 o 
   3  -3  12        5.58       10.38      8.89 o 
   4  -3  12       66.14       71.72     12.45 o 
   5  -3  12      243.55      249.96     11.42 o 
   6  -3  12      131.68      135.14      9.45 o 
   7  -3  12        0.77        7.21      7.12 o 
   8  -3  12        8.31       14.53      7.69 o 
   9  -3  12       13.91        8.49      6.93 o 
  10  -3  12       40.56       40.94      8.38 o 
  -5  -2  12        8.65        3.70      7.74 o 
  -4  -2  12       17.97       17.85      7.42 o 
  -3  -2  12       33.14       40.61      8.49 o 
  -2  -2  12        1.83        3.60      8.59 o 
  -1  -2  12        0.29        6.76      8.22 o 
   0  -2  12       35.42       31.40      9.84 o 
   1  -2  12      218.05      204.81     67.62 o 
   2  -2  12       40.34       48.70      8.15 o 
   3  -2  12        8.77       10.62      7.04 o 
   4  -2  12       38.66       49.78      8.78 o 
   5  -2  12        4.12        8.11      8.32 o 
   6  -2  12       30.36       28.38      7.17 o 
   7  -2  12        4.58       11.19      7.14 o 
   8  -2  12        3.10        2.09      7.36 o 
   9  -2  12       17.24       13.39      7.58 o 
  10  -2  12       24.14       29.96      8.39 o 
  -6  -1  12        3.01        8.41      8.37 o 
  -5  -1  12       39.38       61.29      8.81 o 
  -4  -1  12       17.53       28.56      9.23 o 
  -3  -1  12        1.79       -0.30      8.48 o 
  -2  -1  12       15.11       20.19      6.19 o 
  -1  -1  12       13.75       14.62      7.15 o 
   0  -1  12       30.21       33.50      7.06 o 
   1  -1  12      119.15      103.17     23.18 o 
   2  -1  12       38.76       34.79      7.21 o 
   3  -1  12      272.67      294.12     13.46 o 
   4  -1  12       42.74       57.60      8.27 o 
   5  -1  12        3.38       -0.74      8.49 o 
   6  -1  12        2.11        1.90      7.10 o 
   7  -1  12        5.57        9.06      6.82 o 
   8  -1  12        0.00       10.42      6.86 o 
   9  -1  12        0.63        5.59      6.38 o 
  10  -1  12        0.27        4.32      7.70 o 
  11  -1  12        0.40       -0.17      7.98 o 
  -6   0  12       19.99       23.27     10.63 o 
  -5   0  12        8.11        4.99     12.87 o 
  -4   0  12        0.26        5.15      7.16 o 
  -3   0  12        8.07        6.74      7.44 o 
  -2   0  12       91.81      105.40      7.49 o 
  -1   0  12       10.08       13.10      6.81 o 
   0   0  12        0.30        1.94      5.20 o 
   1   0  12      219.62      190.99     37.05 o 
   2   0  12       13.88       15.20      5.75 o 
   3   0  12      199.48      225.73     16.10 o 
   4   0  12       19.05       25.03      9.06 o 
   5   0  12       15.01       20.65      6.99 o 
   6   0  12        1.72        0.86      6.48 o 
   7   0  12        0.05       -4.13      7.27 o 
   8   0  12        0.06        0.47      6.84 o 
   9   0  12       17.63       18.80      7.27 o 
  10   0  12        3.78        2.22      7.93 o 
  11   0  12        5.48       -5.59      7.75 o 
  -5   1  12        3.65       14.49      8.23 o 
  -4   1  12        1.42        7.06      7.78 o 
  -3   1  12        2.72        6.24      6.18 o 
  -2   1  12       24.67       29.22      6.36 o 
  -1   1  12       12.35       13.79      7.57 o 
   0   1  12      244.78      243.07     11.72 o 
   1   1  12      258.40      222.08     18.42 o 
   2   1  12      247.62      248.00     15.12 o 
   3   1  12       53.84       50.98      8.47 o 
   4   1  12        0.52       -1.94      7.65 o 
   5   1  12        2.96        1.32      6.07 o 
   6   1  12       21.95       27.54      6.97 o 
   7   1  12        5.15        5.04      6.61 o 
   8   1  12        0.89       -2.56      7.10 o 
   9   1  12        0.14        2.58      7.36 o 
  10   1  12       15.56       15.12      7.45 o 
  11   1  12       95.88       81.85     22.39 o 
  12   1  12       10.85       12.37      7.71 o 
  -5   2  12        0.56       12.75      7.91 o 
  -4   2  12        4.22        2.36      6.91 o 
  -3   2  12        0.23       13.05      7.57 o 
  -2   2  12        5.94        6.60      7.67 o 
  -1   2  12       19.30       17.83      6.62 o 
   0   2  12      170.75      145.16     31.86 o 
   1   2  12       16.21       23.18      6.35 o 
   2   2  12      496.43      519.41      8.79 o 
   3   2  12       15.89       27.13     10.23 o 
   4   2  12       23.61       23.73      8.53 o 
   5   2  12       46.52       44.21      8.19 o 
   6   2  12        4.93        8.31      6.05 o 
   7   2  12       20.87       27.33      6.94 o 
   8   2  12        0.32       -4.32      7.14 o 
   9   2  12        0.15        0.15      7.09 o 
  10   2  12       14.55       13.06      7.33 o 
  11   2  12       15.79       18.01      9.46 o 
  12   2  12       50.30       49.65     13.88 o 
  -5   3  12        2.73       -0.29     10.60 o 
  -4   3  12       36.17       40.77     10.07 o 
  -3   3  12       11.00       10.08      7.37 o 
  -2   3  12       40.20       39.76      7.39 o 
  -1   3  12        1.82        6.34      7.17 o 
   0   3  12       75.62       69.53      6.29 o 
   1   3  12       44.91       34.98      7.15 o 
   2   3  12       92.12       78.31     11.54 o 
   3   3  12       33.79       26.00     10.96 o 
   4   3  12       59.16       48.27     11.01 o 
   5   3  12       12.24        0.37     10.64 o 
   6   3  12      113.43       95.37      8.81 o 
   7   3  12        7.22        6.01      7.04 o 
   8   3  12      439.76      372.03     97.45 o 
   9   3  12      173.84      175.88     48.78 o 
  10   3  12       61.53       65.51      9.82 o 
  11   3  12        0.11        2.97      7.85 o 
  12   3  12        0.46        0.56      9.30 o 
  -5   4  12        4.26       12.24     10.80 o 
  -4   4  12       17.53       16.03     10.41 o 
  -3   4  12        3.33        3.05      7.67 o 
  -2   4  12        7.36        9.14      7.97 o 
  -1   4  12       20.92       20.66      6.39 o 
   0   4  12        8.19        5.23      6.54 o 
   1   4  12      198.98      189.51     11.58 o 
   2   4  12       43.88       47.50     10.25 o 
   3   4  12       17.16       10.83      8.00 o 
   4   4  12      113.05       93.52     10.50 o 
   5   4  12        2.26        4.11     10.02 o 
   6   4  12       12.99       11.84      6.92 o 
   7   4  12        0.46       -3.02      7.96 o 
   8   4  12       34.93       23.11     11.21 o 
   9   4  12       12.59       12.84      8.57 o 
  10   4  12        6.99        4.99      8.42 o 
  11   4  12        0.07        8.98     10.70 o 
  12   4  12        0.55       -1.93      9.68 o 
  -4   5  12       81.02       98.77     17.27 o 
  -3   5  12       58.01       74.86      8.34 o 
  -2   5  12       36.20       24.75      7.12 o 
  -1   5  12       43.94       35.22      5.97 o 
   0   5  12       11.16       25.29     10.99 o 
   1   5  12      262.99      221.47     10.94 o 
   2   5  12        6.08        4.46     10.77 o 
   3   5  12        2.54        8.73      7.63 o 
   4   5  12      176.39      148.06     11.49 o 
   5   5  12        3.65        9.00     10.77 o 
   6   5  12        9.12       14.71     10.08 o 
   7   5  12       13.80       19.48      8.25 o 
   8   5  12       11.26       10.24      7.58 o 
   9   5  12       58.24       56.83      9.32 o 
  10   5  12        4.34       16.90      7.47 o 
  11   5  12        0.27        5.20      8.62 o 
  12   5  12        0.28        5.42      9.41 o 
  13   5  12        0.03       18.99     13.54 o 
  -4   6  12        2.29        9.42     10.06 o 
  -3   6  12        0.14       11.45      8.54 o 
  -2   6  12        4.59        0.22      6.74 o 
  -1   6  12       61.60       35.33     12.54 o 
   0   6  12       53.55       45.69      8.62 o 
   1   6  12       13.75       14.06     10.63 o 
   2   6  12       21.32        8.51     11.05 o 
   3   6  12       11.60       23.20     10.15 o 
   4   6  12      183.45      197.78      8.36 o 
   5   6  12       41.90       25.20     10.20 o 
   6   6  12        4.06        7.68      7.68 o 
   7   6  12       36.47       28.37      9.32 o 
   8   6  12        0.35       -2.46      9.42 o 
   9   6  12       13.57       17.67      9.51 o 
  10   6  12        0.63       -3.03      7.71 o 
  11   6  12        6.19        2.07      7.60 o 
  12   6  12        3.96        8.82     13.74 o 
  -3   7  12        2.24        4.11     12.30 o 
  -2   7  12       21.89       22.60      9.92 o 
  -1   7  12       20.51        8.60     12.97 o 
   0   7  12       51.31       53.92     11.18 o 
   1   7  12        0.37        8.43      8.31 o 
   2   7  12        3.09       15.05     11.12 o 
   3   7  12       60.97       47.66     10.42 o 
   4   7  12       25.17       24.75     11.00 o 
   5   7  12       41.12       26.21     11.21 o 
   6   7  12        2.65       -6.20     10.71 o 
   7   7  12       35.87       20.71      8.05 o 
   8   7  12        9.62       13.07      7.48 o 
   9   7  12        7.16       -2.39      7.48 o 
  10   7  12        0.30        3.70      9.75 o 
  11   7  12        2.50       -9.68     14.47 o 
  12   7  12        6.06        9.42     13.93 o 
  -3   8  12        0.76       -2.00      9.41 o 
  -2   8  12        0.71        0.35      9.14 o 
  -1   8  12       38.69       40.58     12.16 o 
   0   8  12       13.79       12.21      9.10 o 
   1   8  12        1.78        6.79      8.85 o 
   2   8  12       22.22        7.03     11.56 o 
   3   8  12        8.16       12.46     10.55 o 
   4   8  12        0.51        2.94     11.02 o 
   5   8  12       27.79       10.17     10.64 o 
   6   8  12       17.62       15.35     11.29 o 
   7   8  12       16.53       20.60      8.08 o 
   8   8  12        1.37        1.48      9.10 o 
   9   8  12        1.46        5.49      7.33 o 
  10   8  12        8.13        4.38     15.55 o 
  11   8  12        0.11       14.55     15.06 o 
  12   8  12        0.75       11.47     14.15 o 
  -2   9  12        1.57       11.12     10.05 o 
  -1   9  12       10.45       31.89     13.34 o 
   0   9  12       15.73        9.52     13.12 o 
   1   9  12        1.35        2.48     12.96 o 
   2   9  12        2.99       12.34     12.52 o 
   3   9  12       28.17       21.06      8.49 o 
   4   9  12       13.33       14.81     11.62 o 
   5   9  12        1.04       -8.83     11.66 o 
   6   9  12        1.33       11.41     11.37 o 
   7   9  12        3.88       21.17     10.51 o 
   8   9  12        0.89       -2.53      7.36 o 
   9   9  12        1.64        9.94      9.20 o 
  10   9  12        2.94        8.71     15.90 o 
  11   9  12        0.60       -0.24     11.31 o 
  12   9  12       13.70       21.81     10.34 o 
  -1  10  12        1.07        4.88     10.19 o 
   0  10  12        0.02        2.05      9.47 o 
   1  10  12        0.37        0.91      9.56 o 
   2  10  12        0.19       -7.14     11.54 o 
   3  10  12       26.52       42.00     12.51 o 
   4  10  12        6.93        9.16     11.41 o 
   5  10  12        1.83       12.95      8.57 o 
   6  10  12        3.19       16.75     10.71 o 
   7  10  12        6.70        1.18     10.84 o 
   8  10  12       29.31       22.17      8.91 o 
   9  10  12       24.34       25.58      8.05 o 
  10  10  12        0.14        1.32     11.45 o 
  11  10  12        5.30        7.95     10.78 o 
   0  11  12        1.85        0.18      9.11 o 
   1  11  12       10.70       13.45      9.70 o 
   2  11  12        0.44        0.00      9.50 o 
   3  11  12       10.73       13.84     12.75 o 
   4  11  12        5.86        3.71      8.89 o 
   5  11  12        0.41       12.23     11.79 o 
   6  11  12        0.52        6.12      9.00 o 
   7  11  12        1.07        2.67     10.75 o 
   8  11  12        4.61       10.05      8.78 o 
   9  11  12        4.63        0.59      8.43 o 
  10  11  12        1.41       12.08     10.65 o 
  11  11  12        2.40        5.28     10.46 o 
   2  12  12        4.68       13.27     12.80 o 
   3  12  12        0.53       -0.24     13.90 o 
   4  12  12       31.18       26.39      9.78 o 
   5  12  12       68.89       63.94     10.14 o 
   6  12  12       13.97       15.84      9.07 o 
   7  12  12        2.34        6.50     10.47 o 
   8  12  12        1.13       -0.90      9.33 o 
   9  12  12        0.65        2.05      8.75 o 
   4  13  12       38.69       32.83     11.02 o 
   5  13  12      115.58      129.97     10.61 o 
   6  13  12       34.44       38.35     11.80 o 
   7  13  12        2.16        1.74      8.93 o 
  -1  -6  13        2.61        2.11      7.09 o 
   0  -6  13        6.30        5.74      8.15 o 
   1  -6  13        5.16        2.93      7.87 o 
   2  -6  13       17.14       35.71      9.73 o 
   3  -6  13       16.53       23.74      9.86 o 
   4  -6  13       75.01       89.56     15.21 o 
  -2  -5  13        5.18       13.13      7.41 o 
  -1  -5  13       52.83       63.32      8.23 o 
   0  -5  13        3.73        3.60      8.05 o 
   1  -5  13        7.44        8.50      7.88 o 
   2  -5  13        5.62        5.89      7.94 o 
   3  -5  13      141.13      155.28     18.11 o 
   4  -5  13       84.02      107.63     15.22 o 
   5  -5  13        0.01        7.16     14.31 o 
   6  -5  13        2.17        1.33     14.69 o 
  -3  -4  13        1.04        4.45      8.08 o 
  -2  -4  13       17.04       19.01      7.75 o 
  -1  -4  13        8.70       10.82      7.63 o 
   0  -4  13        7.81        6.72      7.24 o 
   1  -4  13        2.02       -0.21      7.10 o 
   2  -4  13        0.03        2.12      9.34 o 
   3  -4  13       18.56       18.48      9.39 o 
   4  -4  13        0.23        0.66     13.70 o 
   5  -4  13        1.35        6.86     13.41 o 
   6  -4  13       44.45       73.87     14.26 o 
   7  -4  13        6.66        8.05     10.40 o 
  -4  -3  13        9.75       17.19      7.14 o 
  -3  -3  13       10.53       18.10      9.12 o 
  -2  -3  13       15.56       13.83      7.49 o 
  -1  -3  13       11.47       17.05     11.74 o 
   0  -3  13        0.23        2.39      7.38 o 
   1  -3  13       20.20       21.38      8.99 o 
   2  -3  13       20.99       25.85      8.66 o 
   3  -3  13       73.46       75.75      9.47 o 
   4  -3  13      158.84      163.82     14.24 o 
   5  -3  13        3.62        4.23      8.98 o 
   6  -3  13        0.45        7.85      8.77 o 
   7  -3  13        0.61        2.46      7.79 o 
   8  -3  13        0.71        4.58      7.68 o 
  -4  -2  13        3.53        7.49     10.04 o 
  -3  -2  13       22.15       20.50      8.23 o 
  -2  -2  13        0.35       10.45      9.29 o 
  -1  -2  13        9.97        8.49      7.39 o 
   0  -2  13       33.84       18.92      9.82 o 
   1  -2  13       15.04       15.66      7.30 o 
   2  -2  13        0.89        5.07      8.68 o 
   3  -2  13        0.00        0.84      7.36 o 
   4  -2  13       65.69       65.01      9.43 o 
   5  -2  13        4.03        9.83      9.56 o 
   6  -2  13       15.78       24.72      7.46 o 
   7  -2  13        2.99        5.34      7.28 o 
   8  -2  13        0.42        4.03      7.43 o 
   9  -2  13        0.03        2.71      7.84 o 
  -4  -1  13        3.19        6.18      7.10 o 
  -3  -1  13       14.84       13.98      7.77 o 
  -2  -1  13        0.04       -2.37      7.80 o 
  -1  -1  13        1.75        8.86      9.68 o 
   0  -1  13       62.55       49.78     19.20 o 
   1  -1  13      110.39      113.73     22.24 o 
   2  -1  13      114.33      111.05     10.06 o 
   3  -1  13        8.29       12.00      8.72 o 
   4  -1  13        0.23        5.15      9.11 o 
   5  -1  13        7.37       16.13      7.32 o 
   6  -1  13        4.34        6.71      7.16 o 
   7  -1  13        6.75       11.05      7.31 o 
   8  -1  13        5.30        8.34      7.64 o 
   9  -1  13        9.63        2.74      7.63 o 
  10  -1  13        5.26        5.36      7.96 o 
  -4   0  13        1.71       16.60      7.75 o 
  -3   0  13       17.53       14.27      7.73 o 
  -2   0  13       10.42       13.83      6.59 o 
  -1   0  13       21.51       24.26      7.74 o 
   0   0  13        4.49        9.80      6.66 o 
   1   0  13       49.83       49.67      7.64 o 
   2   0  13      221.32      208.40      8.57 o 
   3   0  13       13.33       23.88      8.90 o 
   4   0  13        3.87        2.99      7.66 o 
   5   0  13       17.19       16.90      7.56 o 
   6   0  13        0.00        5.91      7.73 o 
   7   0  13        0.04        1.22      7.12 o 
   8   0  13        4.47        8.13      7.46 o 
   9   0  13       37.51       35.21      7.86 o 
  10   0  13       10.10        9.94      8.19 o 
  -4   1  13        2.85        1.08      8.23 o 
  -3   1  13       54.12       66.16      8.09 o 
  -2   1  13       22.53       20.61      6.77 o 
  -1   1  13       22.89       19.96      7.63 o 
   0   1  13       73.29       70.98     14.31 o 
   1   1  13      115.19      117.92     11.42 o 
   2   1  13      350.80      370.06     22.62 o 
   3   1  13       45.50       47.43      8.96 o 
   4   1  13        1.76        6.15      6.70 o 
   5   1  13       17.10       15.75      7.83 o 
   6   1  13       16.39       21.51      7.75 o 
   7   1  13        2.36       13.74      7.73 o 
   8   1  13        2.52        9.85      7.26 o 
   9   1  13        5.36       13.81      7.57 o 
  10   1  13       55.50       51.52      9.14 o 
  11   1  13        9.07       22.17      8.24 o 
  -4   2  13        5.33        1.06      7.62 o 
  -3   2  13       49.64       72.03      8.24 o 
  -2   2  13       20.84       21.68      8.05 o 
  -1   2  13        0.50        5.68      8.45 o 
   0   2  13        0.00        5.19      6.64 o 
   1   2  13      109.81      100.52      6.62 o 
   2   2  13      407.45      380.44     10.39 o 
   3   2  13      305.56      298.33     12.68 o 
   4   2  13       34.95       46.04     11.12 o 
   5   2  13        1.20        1.40      8.58 o 
   6   2  13        3.92       11.37      6.58 o 
   7   2  13        2.64        4.69      7.53 o 
   8   2  13        0.02       -0.17      7.03 o 
   9   2  13        2.59        5.24      7.78 o 
  10   2  13        2.00       10.94      7.56 o 
  11   2  13       21.81       23.49     12.40 o 
  -4   3  13       12.35       24.49     12.67 o 
  -3   3  13        8.90       14.67      9.71 o 
  -2   3  13        2.80       -7.15      9.85 o 
  -1   3  13        0.09        0.45      8.20 o 
   0   3  13        1.16       -0.29     13.41 o 
   1   3  13        9.83        4.50      7.64 o 
   2   3  13       67.37       64.24     11.03 o 
   3   3  13       13.65        1.30     11.84 o 
   4   3  13       54.04       41.03      8.02 o 
   5   3  13       26.05       18.24     11.30 o 
   6   3  13       37.06       46.51      7.23 o 
   7   3  13        0.20        0.13      8.31 o 
   8   3  13        2.55        3.11      7.70 o 
   9   3  13       13.68       17.31      7.82 o 
  10   3  13        4.01       10.91      7.30 o 
  11   3  13        5.61        4.53      6.73 o 
  12   3  13        2.21       11.04     10.48 o 
  -4   4  13       35.75       47.03     10.71 o 
  -3   4  13        9.77       23.21     10.74 o 
  -2   4  13        9.98        5.99      8.29 o 
  -1   4  13       11.47        2.08      8.12 o 
   0   4  13        6.73       -0.99      8.19 o 
   1   4  13      103.46      123.92     12.15 o 
   2   4  13       72.71       73.84     11.41 o 
   3   4  13       27.48       17.77     11.14 o 
   4   4  13        0.56        9.22     11.34 o 
   5   4  13        5.59        1.71     10.21 o 
   6   4  13       17.29       28.08     11.57 o 
   7   4  13      219.96      186.98     12.63 o 
   8   4  13        0.53       -2.28      6.86 o 
   9   4  13       50.87       47.01     17.19 o 
  10   4  13       13.74       13.22      7.63 o 
  11   4  13        0.06        5.79      9.66 o 
  12   4  13        0.00        9.65     10.27 o 
  -3   5  13        7.01        2.60      9.50 o 
  -2   5  13       24.76       26.61      7.64 o 
  -1   5  13        7.09       10.78      6.10 o 
   0   5  13       51.68       53.90     11.01 o 
   1   5  13       28.16       35.49     11.78 o 
   2   5  13      305.77      249.00     12.47 o 
   3   5  13       46.18       50.43     11.13 o 
   4   5  13       20.41       41.10     10.78 o 
   5   5  13       15.23       16.75     11.42 o 
   6   5  13        4.67       11.20      8.52 o 
   7   5  13        0.00       -5.41     10.90 o 
   8   5  13       35.84       39.00      8.25 o 
   9   5  13       15.73       12.80      6.81 o 
  10   5  13        7.10        8.26      9.29 o 
  11   5  13        2.10       -2.59      9.87 o 
  12   5  13        0.16        9.65      9.74 o 
  -3   6  13      144.49      162.44     11.23 o 
  -2   6  13        3.01       12.87      9.11 o 
  -1   6  13        4.14       12.99     11.56 o 
   0   6  13        1.62        1.77     12.15 o 
   1   6  13       53.31       59.06      8.47 o 
   2   6  13       49.67       32.92     10.82 o 
   3   6  13        0.03       -0.89     11.72 o 
   4   6  13        5.74       -1.26     11.03 o 
   5   6  13       30.00       33.33     10.40 o 
   6   6  13        2.71        9.31     10.63 o 
   7   6  13       15.91       14.94      8.36 o 
   8   6  13        1.44       -6.47      7.56 o 
   9   6  13        0.45        7.94      8.26 o 
  10   6  13        0.40       -2.73      9.44 o 
  11   6  13        4.09        5.07      9.09 o 
  12   6  13        0.22        5.66     10.06 o 
  -2   7  13        0.10        2.65     13.95 o 
  -1   7  13       14.48       32.43     12.27 o 
   0   7  13       45.17       55.50     12.67 o 
   1   7  13       16.11       15.24     11.32 o 
   2   7  13        7.30      -14.44     11.84 o 
   3   7  13        2.67       -4.11     10.75 o 
   4   7  13        6.71        5.16     10.58 o 
   5   7  13       35.44       29.99     11.62 o 
   6   7  13       34.07       11.77     10.83 o 
   7   7  13        1.52        6.97     11.71 o 
   8   7  13        4.54        3.36     12.04 o 
   9   7  13        9.67        4.33     10.20 o 
  10   7  13        3.36        4.74      9.41 o 
  11   7  13        2.76        0.30      9.90 o 
  12   7  13        0.76       -0.72     10.04 o 
  -1   8  13        4.16      -10.63      9.80 o 
   0   8  13       11.26       25.62     13.37 o 
   1   8  13       20.74        4.37      8.93 o 
   2   8  13       12.57       18.68     12.32 o 
   3   8  13       22.60       25.18     10.96 o 
   4   8  13        2.71        2.15      8.08 o 
   5   8  13        1.36      -13.24     10.82 o 
   6   8  13        2.24        2.40     11.68 o 
   7   8  13        2.27        9.21     10.65 o 
   8   8  13       28.67       24.94     11.16 o 
   9   8  13       11.29       17.90     10.81 o 
  10   8  13        3.58       13.82     13.53 o 
  11   8  13        2.00       -3.49      8.34 o 
  -1   9  13        0.93       18.55     13.72 o 
   0   9  13        0.01       13.56     12.65 o 
   1   9  13        0.89       -3.78     12.39 o 
   2   9  13        0.05        6.11     11.86 o 
   3   9  13        5.22       -3.00     12.90 o 
   4   9  13        0.70        2.54     11.56 o 
   5   9  13        1.61       -7.89     11.79 o 
   6   9  13        3.28        1.42     11.17 o 
   7   9  13       18.27       13.85     11.76 o 
   8   9  13       52.72       64.44     12.15 o 
   9   9  13       18.87       22.82     10.68 o 
  10   9  13        0.47        5.50     10.20 o 
  11   9  13        4.18       14.78      8.73 o 
   1  10  13        0.02       -7.00     12.47 o 
   2  10  13        7.74        4.58     13.41 o 
   3  10  13       14.60       23.29      9.69 o 
   4  10  13       11.60        0.49     11.98 o 
   5  10  13        0.28        9.73     11.37 o 
   6  10  13        8.79        2.37     11.46 o 
   7  10  13        0.05       -0.41     11.20 o 
   8  10  13       10.61       16.39     11.47 o 
   9  10  13       14.64       13.52      8.14 o 
  10  10  13        2.01        2.55     10.73 o 
   2  11  13        0.30       13.62     12.81 o 
   3  11  13        3.73       16.11     12.53 o 
   4  11  13        1.00       -9.69     14.27 o 
   5  11  13        0.14       -2.15     13.25 o 
   6  11  13        7.14       17.06      9.43 o 
   7  11  13        1.48        7.51     12.81 o 
   8  11  13        5.00        5.39     12.46 o 
   9  11  13        9.27       -3.31     11.24 o 
   4  12  13       13.02       18.43     14.40 o 
   5  12  13        4.45        7.49     13.91 o 
   6  12  13        7.83        3.63     10.28 o 
   7  12  13        1.01        4.69     13.87 o 
   8  12  13        6.58       -0.43     14.35 o 
   2  -5  14        0.12        0.66      9.72 o 
   3  -5  14       12.05       12.87      9.68 o 
  -1  -4  14        2.91       14.04      7.86 o 
   0  -4  14       40.65       39.89     10.45 o 
   1  -4  14       10.11       13.00      8.22 o 
   2  -4  14        0.77       11.25      9.10 o 
   3  -4  14       55.30       60.33      9.52 o 
   4  -4  14       62.08       63.93     15.91 o 
   5  -4  14       19.70       32.92     14.59 o 
  -1  -3  14       34.74       38.50     15.82 o 
   0  -3  14        8.66       12.17      8.27 o 
   1  -3  14        2.88        9.42     10.62 o 
   2  -3  14        1.08       16.53      9.95 o 
   3  -3  14       51.35       73.06      8.13 o 
   4  -3  14        5.65        6.56     13.63 o 
   5  -3  14       28.52       36.35     13.94 o 
   6  -3  14        5.28       15.42     10.25 o 
   7  -3  14        0.52        0.45      7.75 o 
  -2  -2  14        3.36       -0.15      8.49 o 
  -1  -2  14        0.00        0.42      7.77 o 
   0  -2  14        3.48        5.91      8.49 o 
   1  -2  14        1.31        5.67     10.16 o 
   2  -2  14        0.48        5.82      8.90 o 
   3  -2  14       32.47       36.79     13.52 o 
   4  -2  14        4.46        8.77      9.43 o 
   5  -2  14       55.17       57.92      9.31 o 
   6  -2  14       28.32       34.38      7.93 o 
   7  -2  14       12.52       15.93      7.90 o 
   8  -2  14        0.08        6.89      8.26 o 
  -2  -1  14        1.00       -2.75      8.03 o 
  -1  -1  14        5.97        7.06      8.07 o 
   0  -1  14        0.20        6.76      8.31 o 
   1  -1  14        6.56        8.02      9.74 o 
   2  -1  14        0.29        1.02      9.05 o 
   3  -1  14        8.89       12.58      7.83 o 
   4  -1  14        0.00       -3.18      8.93 o 
   5  -1  14        1.96        8.36      7.99 o 
   6  -1  14        0.76        6.59      8.72 o 
   7  -1  14        5.01        7.72      7.70 o 
   8  -1  14        2.80        1.20      7.63 o 
   9  -1  14        0.09        1.51      8.44 o 
  -3   0  14        6.73       14.24      8.91 o 
  -2   0  14        4.19       16.29      8.36 o 
  -1   0  14        0.21        0.99      7.88 o 
   0   0  14        6.51        7.01      6.90 o 
   1   0  14        8.10       11.09      7.86 o 
   2   0  14        2.30        3.54      8.04 o 
   3   0  14        5.19       14.96     10.12 o 
   4   0  14        0.44        6.06      8.30 o 
   5   0  14        7.44        7.94      7.93 o 
   6   0  14        8.52       10.18      7.62 o 
   7   0  14        2.11       -1.69      8.36 o 
   8   0  14        0.21       -0.31      7.53 o 
   9   0  14        2.07        1.72      7.87 o 
  -3   1  14        0.33        4.11      9.11 o 
  -2   1  14       41.02       51.22      7.40 o 
  -1   1  14       12.24       16.69      7.55 o 
   0   1  14        2.27        4.41     10.47 o 
   1   1  14        0.63        0.83      7.96 o 
   2   1  14       19.50       13.87      7.61 o 
   3   1  14       15.81       19.98      9.69 o 
   4   1  14      100.08       98.03      8.01 o 
   5   1  14       69.15       77.75      7.18 o 
   6   1  14       43.04       51.22      7.92 o 
   7   1  14        3.53        6.75      8.51 o 
   8   1  14       11.76        5.27      7.07 o 
   9   1  14       12.89       11.14      7.90 o 
  10   1  14        7.77        5.96      8.38 o 
  -3   2  14        2.09       11.23     10.86 o 
  -2   2  14       19.46       30.46      8.15 o 
  -1   2  14        0.15        3.33      8.23 o 
   0   2  14        1.34       10.17      8.06 o 
   1   2  14       25.33       27.01      7.87 o 
   2   2  14        2.32      -12.52     12.38 o 
   3   2  14        0.57       -6.50     12.94 o 
   4   2  14        2.57        8.84      8.82 o 
   5   2  14       32.36       26.36     11.12 o 
   6   2  14        0.14       -0.27      8.48 o 
   7   2  14        9.03       13.14      7.93 o 
   8   2  14        7.69        5.94      8.31 o 
   9   2  14       28.71       32.23      8.24 o 
  10   2  14        0.57        5.96      7.89 o 
  -2   3  14      162.25      185.98     14.65 o 
  -1   3  14       69.28       62.20      9.14 o 
   0   3  14       62.04       51.61      8.66 o 
   1   3  14       20.31       16.38      8.42 o 
   2   3  14       27.79       27.57     11.39 o 
   3   3  14        0.24        6.21     11.18 o 
   4   3  14       31.36       32.36     11.32 o 
   5   3  14        1.13        9.79      8.69 o 
   6   3  14       13.46       -3.87     11.50 o 
   7   3  14       26.94       19.74      8.82 o 
   8   3  14        1.85       -5.69      7.75 o 
   9   3  14        0.04        3.26      8.57 o 
  10   3  14        3.47       10.28      8.03 o 
  11   3  14        0.92        5.02      8.65 o 
  -2   4  14       20.93       29.61     13.76 o 
  -1   4  14       12.13        9.33      8.75 o 
   0   4  14        5.14       10.43      9.65 o 
   1   4  14       53.95       46.13      9.17 o 
   2   4  14       46.69       48.08     11.12 o 
   3   4  14        4.74       -4.36     11.91 o 
   4   4  14       95.49       94.68      8.63 o 
   5   4  14       96.98      110.61     12.78 o 
   6   4  14       21.64       34.26     11.51 o 
   7   4  14        2.26       -0.59     11.35 o 
   8   4  14        0.02        2.67      9.43 o 
   9   4  14        2.24        7.40      8.11 o 
  10   4  14        6.62        5.92      8.52 o 
  11   4  14        0.36       -4.57      8.39 o 
  -2   5  14        0.01       12.68     13.23 o 
  -1   5  14        3.78       -3.87      7.74 o 
   0   5  14        4.35        8.46     11.56 o 
   1   5  14       40.11       52.97     11.33 o 
   2   5  14       66.90       62.94     12.03 o 
   3   5  14        1.73        9.16     11.74 o 
   4   5  14       11.14       15.20      8.60 o 
   5   5  14       26.65       29.90     11.77 o 
   6   5  14        4.94        3.94      8.80 o 
   7   5  14       19.06       17.26      8.97 o 
   8   5  14        0.01        4.17      9.01 o 
   9   5  14        2.16       -0.21      9.10 o 
  10   5  14        0.82        3.23      8.41 o 
  11   5  14        2.71        8.13      8.62 o 
  -1   6  14        4.91       13.67     10.24 o 
   0   6  14        1.89        0.77     12.13 o 
   1   6  14        0.37      -10.22     11.34 o 
   2   6  14        2.89        9.52     11.03 o 
   3   6  14        1.96       -5.39      8.40 o 
   4   6  14        0.17       -7.05     11.04 o 
   5   6  14        0.04       -2.54     11.62 o 
   6   6  14        5.01        4.25     11.08 o 
   7   6  14        8.91       15.92      9.39 o 
   8   6  14        0.37      -11.59     11.78 o 
   9   6  14        2.79        5.20      9.79 o 
  10   6  14        1.56        6.66      8.94 o 
  11   6  14        5.75        5.13      9.32 o 
  -1   7  14        6.85       12.27     10.29 o 
   0   7  14       19.17       10.51     12.83 o 
   1   7  14       41.03       46.12     13.12 o 
   2   7  14       12.59       15.44     11.84 o 
   3   7  14        6.81       16.99     11.95 o 
   4   7  14        0.21        4.91     11.01 o 
   5   7  14        1.51       -3.39      8.57 o 
   6   7  14        2.84        5.57     11.69 o 
   7   7  14        4.55        9.23     12.20 o 
   8   7  14        0.11       10.39     13.02 o 
   9   7  14        4.52        5.03      9.66 o 
  10   7  14        4.81        8.69      9.43 o 
  11   7  14        2.61       -1.68     11.02 o 
   0   8  14        7.65       -5.82     10.32 o 
   1   8  14       36.57       46.21     14.15 o 
   2   8  14       48.54       57.89     13.46 o 
   3   8  14       21.48       27.01     12.61 o 
   4   8  14        1.60       13.03     12.16 o 
   5   8  14        1.25       13.52      8.65 o 
   6   8  14        2.29       11.13     12.15 o 
   7   8  14        3.81        5.92     12.22 o 
   8   8  14        5.64       23.49     12.69 o 
   9   8  14        4.56       18.57     12.22 o 
  10   8  14        0.90        3.61     10.13 o 
   1   9  14        0.25       -3.74     10.36 o 
   2   9  14       15.51       30.77     12.23 o 
   3   9  14       11.48       13.43     12.31 o 
   4   9  14        0.64       12.33     11.81 o 
   5   9  14        1.68        0.35      9.15 o 
   6   9  14        0.38       -9.63     12.35 o 
   7   9  14        2.88       15.40     12.72 o 
   8   9  14       16.87       23.07     12.70 o 
   9   9  14        4.42       -7.66     12.50 o 
  10   9  14        5.82       23.50     12.34 o 
   3  10  14        6.98        6.98     12.88 o 
   4  10  14        1.04       -2.52     12.84 o 
   5  10  14        0.91       -7.48     13.41 o 
   6  10  14        0.65        8.49      8.77 o 
   7  10  14        1.53        0.97     12.04 o 
   8  10  14        3.42        0.45     12.04 o 
   9  10  14        1.52       -3.72     10.00 o 
   5  11  14        6.16       11.35     13.29 o 
   6  11  14        2.21        6.15     14.44 o 
   7  11  14        2.54       15.41     14.27 o 
   1  -2  15        0.85        7.20     10.79 o 
   2  -2  15        0.56       -4.67     10.10 o 
   3  -2  15        0.25        8.12     16.61 o 
   4  -2  15        5.42       13.72     14.65 o 
   5  -2  15        0.12        4.21      8.60 o 
   6  -2  15        2.71        5.56      8.43 o 
   0  -1  15        0.09       10.66     11.66 o 
   1  -1  15        0.47        0.62     10.91 o 
   2  -1  15        3.21        7.16     10.76 o 
   3  -1  15        8.46        6.51     17.82 o 
   4  -1  15        8.65       13.33      8.36 o 
   5  -1  15        0.04        3.56      8.71 o 
   6  -1  15        6.85        5.28      8.42 o 
   7  -1  15       12.65       18.00      8.47 o 
   0   0  15        0.62       -0.89     10.44 o 
   1   0  15       13.89       26.99     11.13 o 
   2   0  15        0.00        7.57      8.03 o 
   3   0  15        2.47        5.50      8.78 o 
   4   0  15        0.03        4.99      8.70 o 
   5   0  15       11.05        6.73      9.12 o 
   6   0  15        0.03        6.80      8.30 o 
   7   0  15       10.61       17.57      8.53 o 
   8   0  15       22.66       34.56      8.42 o 
  -1   1  15       17.50        4.73     14.44 o 
   0   1  15       38.81       42.63     12.80 o 
   1   1  15        2.03       -0.43      6.76 o 
   2   1  15        0.21        3.24     12.28 o 
   3   1  15       18.31        4.30     12.31 o 
   4   1  15        3.88       -0.82      8.76 o 
   5   1  15        7.86        5.18      9.16 o 
   6   1  15        1.86        1.88      9.04 o 
   7   1  15        6.91        7.95      7.36 o 
   8   1  15       25.99       29.90      8.72 o 
  -1   2  15       57.25       50.83     12.62 o 
   0   2  15       35.34       40.46      9.76 o 
   1   2  15       35.35       31.58      9.71 o 
   2   2  15        0.17       -0.49     12.46 o 
   3   2  15        2.30       22.60      9.48 o 
   4   2  15        3.98       -2.18      9.13 o 
   5   2  15       99.58       78.86     10.02 o 
   6   2  15        6.19        9.80     10.28 o 
   7   2  15        2.26       -5.46      9.42 o 
   8   2  15        1.32       -1.04      9.12 o 
   9   2  15        2.90        1.19      8.67 o 
  -1   3  15       47.49       23.21     13.29 o 
   0   3  15       12.85        9.45      8.41 o 
   1   3  15        0.44        3.55     12.99 o 
   2   3  15        8.61       -5.36      9.56 o 
   3   3  15       51.35       36.55     13.38 o 
   4   3  15       78.98       76.32     12.99 o 
   5   3  15       51.42       32.51     13.33 o 
   6   3  15       28.43        7.61     13.27 o 
   7   3  15        7.89        5.82     13.19 o 
   8   3  15        2.86        5.03      9.53 o 
   9   3  15        2.88        6.97      8.98 o 
   0   4  15       31.02       31.83      9.73 o 
   1   4  15        0.46       -2.10     12.50 o 
   2   4  15       19.44       25.89      9.21 o 
   3   4  15       12.23        0.75     12.80 o 
   4   4  15       76.87       75.86     12.27 o 
   5   4  15      203.82      221.79     10.25 o 
   6   4  15      107.82      104.03     10.01 o 
   7   4  15        2.89       -3.19      9.52 o 
   8   4  15        3.14        7.44     13.10 o 
   9   4  15        1.19        0.09      9.43 o 
   0   5  15       11.52        3.30     13.11 o 
   1   5  15        0.39        4.69     12.02 o 
   2   5  15        0.22       14.17     11.72 o 
   3   5  15        1.54       14.37     12.47 o 
   4   5  15       18.27       33.89     11.72 o 
   5   5  15       14.44        3.36      9.50 o 
   6   5  15       31.00       28.63     12.06 o 
   7   5  15        0.00       18.48     11.95 o 
   8   5  15        2.20        1.87     12.37 o 
   9   5  15        6.17        3.11     10.40 o 
   1   6  15        0.44       -0.08     13.25 o 
   2   6  15        0.42        9.72     12.94 o 
   3   6  15       10.16       17.98      9.15 o 
   4   6  15        0.00        5.83     12.54 o 
   5   6  15        2.21       21.36     11.85 o 
   6   6  15        0.09        4.35      9.37 o 
   7   6  15        0.95       -0.41      9.64 o 
   8   6  15        0.64       11.58     12.45 o 
   9   6  15        7.55       13.41     12.66 o 
   1   7  15        1.34        4.94     13.49 o 
   2   7  15       13.13       36.56     12.85 o 
   3   7  15        5.56       31.51     12.66 o 
   4   7  15        0.18       -9.26      8.94 o 
   5   7  15        0.76        8.06     12.55 o 
   6   7  15        0.00        5.28     13.29 o 
   7   7  15        7.59        5.08     13.58 o 
   8   7  15        9.83       19.47     14.00 o 
   9   7  15        1.21        2.03     12.52 o 
   3   8  15        0.77       -4.61     13.49 o 
   4   8  15        3.52        9.09      9.36 o 
   5   8  15       11.74       20.02     12.67 o 
   6   8  15        5.43       -3.58     11.99 o 
   7   8  15        1.96       23.75     12.30 o 
   8   8  15        0.01        3.11     14.30 o 
   4   9  15       10.30        9.96     13.01 o 
   5   9  15        0.38       18.59     13.36 o 
   6   9  15        0.39       -6.46     12.35 o 
   7   9  15        2.79       -2.66     12.38 o 
   3   1  16        3.92        4.12     13.78 o 
   4   1  16        4.53       25.68     13.86 o 
   5   1  16        2.16        4.46     13.27 o 
   2   2  16        1.92      -13.74     13.03 o 
   3   2  16        2.80        3.36     12.84 o 
   4   2  16       13.31       10.00      9.96 o 
   5   2  16       21.63       21.84     12.68 o 
   6   2  16        0.56        4.27     14.66 o 
   2   3  16       19.25       17.59     14.63 o 
   3   3  16       13.91        1.16     14.54 o 
   4   3  16       13.38       15.78     13.86 o 
   5   3  16       14.48       -3.87     14.21 o 
   6   3  16       17.71       29.23     12.74 o 
   7   3  16        4.39        4.30     15.10 o 
   3   4  16        6.31       26.44     14.45 o 
   4   4  16        3.56        2.18     12.88 o 
   5   4  16       82.86      109.44     13.08 o 
   6   4  16       24.69       12.47     13.98 o 
   7   4  16        0.80       25.33     12.65 o 
   3   5  16        1.72       -6.47     14.32 o 
   4   5  16        0.98       -4.33     14.36 o 
   5   5  16       19.30       23.69     13.05 o 
   6   5  16        7.50      -14.01     14.24 o 
   7   5  16        0.45      -11.94     13.87 o 
   4   6  16        2.31       14.07     14.15 o 
   5   6  16        0.56       10.75     14.33 o 
   6   6  16        0.24       -8.74     14.76 o 
                                                 
